# Supplementary material for: Clinical application of single nucleotide polymorphism array in prenatal diagnosis: Experience with 8753 samples
Source: PLoS One. 2025 Sep 18;20(9):e0332424. doi: 10.1371/journal.pone.0332424 (PMC12445558; doi:10.1371/journal.pone.0332424)
Supplement: S1 Table — (XLSX) [file pone.0332424.s001.xlsx]

## Sheet: Sheet1
S1 Table. Pathologic, Likely pathologic copy number variations found in fetuses by SNP array.
Case	Clinical indications	SNP array results	Size (Mb)	Interpretation	Outcome
1	Advanced Maternal Age	arr[hg19] 22q11.21(20,716,876-21,800,471)x1	1.08	LP	live born
2	Advanced Maternal Age	arr[hg19] Xq27.3q28(144,285,907-155,233,098)x2-3	10	P	Terminations of Pregnancy
3	Advanced Maternal Age	arr[hg19] 16p13.11(14,892,975-16,538,596)x3	1.64	LP	live born
4	Advanced Maternal Age	arr[hg19] 15q11.2(22,770,421-23,276,605)x1	0.5	P	live born
5	Advanced Maternal Age	arr[hg19] 16p13.11(14,920,864-16,538,596)x3	1.61	LP	live born
6	Advanced Maternal Age	arr[hg19] 15q11.2(22,770,421-23,082,237)x1	0.31	P	live born
7	Advanced Maternal Age	arr[hg19] Xp22.31(6,455,151-8,143,319)x0	1.68	P	Terminations of Pregnancy
8	Advanced Maternal Age	arr[hg19] 9p24.3p13.1(208,454-38,787,480)x3	38	P	Terminations of Pregnancy
9	Advanced Maternal Age	arr[hg19] Xp22.31(6,455,151-8,143,319)x0	1.68	P	live born (Ichthyosis)
10	Advanced Maternal Age	arr[hg19] 18p11.32p11.21(136,227-15,181,208)x2-3	15	P	Terminations of Pregnancy
11	Advanced Maternal Age	arr[hg19] Xp22.31(6,455,151-8,135,644)x0	1.68	P	Terminations of Pregnancy
12	Advanced Maternal Age	arr[hg19] 16p11.2(29,580,020-30,177,240)x3	0.59	P	live born
13	Advanced Maternal Age	arr[hg19] 16p13.11(14,892,976-16,538,596)x3	1.64	LP	live born
14	Advanced Maternal Age	arr[hg19] 16p13.11(15,481,747-16,538,596)×3	1.05	LP	live born
15	Advanced Maternal Age	arr[hg19] 15q11.2(22,770,421-23,615,769)×1	0.84	P	live born
16	Advanced Maternal Age	arr[hg19]16p13.11(14,892,975-16,538,596)×1	1.64	LP	live born
17	Advanced Maternal Age	arr[hg19] 15q11.2(22,770,421-23,282,798)×1	0.51	P	live born
18	Advanced Maternal Age	arr[hg19] Xq28(154,120,632-154,564,050)×1	0.44	P	Terminations of Pregnancy
19	Advanced Maternal Age	arr[hg19] Xq26.1q28(129,333,051-149,449,685)x1	20	P	Terminations of Pregnancy
20	Advanced Maternal Age	arr[hg19] Xp22.33 or Yp11.32(168,552-1,460,622 or 118,552-1,410,622)x1	1.29	P	Terminations of Pregnancy
21	Advanced Maternal Age	arr[hg19] 17p12(14,060,293-15,513,053)x1	1.45	P	live born
22	Advanced Maternal Age	arr[hg19] 15q11.2(22,770,422-23,615,769)x1	0.84	P	live born
23	Advanced Maternal Age	arr[hg19] 10q26.3(13,523,927-135,426,386)x4	121	P	Terminations of Pregnancy
24	Advanced Maternal Age	arr[hg19] 15q11.2(22,770,422-23,282,798)x1	0.51	P	live born
25	Advanced Maternal Age	arr[hg19] 22q11.21(18,649,190-21,800,471)x3	3.15	P	live born
26	Advanced Maternal Age	arr[hg19] 17p12(14,094,635-15,413,862)x3	1.31	P	Terminations of Pregnancy
27	Advanced Maternal Age	arr[hg19] 15q11.2(22,770,422-23,214,655)x1	0.44	P	live born
28	Advanced Maternal Age	arr[hg19] 16p13.11(14,925,995-16,508,123)x3	1.58	LP	Terminations of Pregnancy
29	High-risk MSS results	arr[hg19] 15q11.2q13.1(22,770,421-28,526,905)x3-4	5.75	P	Terminations of Pregnancy
30	High-risk MSS results	arr[hg19] 16p13.11(15,481,747-16,309,046)x3	0.82	LP	live born
31	High-risk MSS results	arr[hg19] 1q21.1q21.2(145,895,746-147,830,830)x1	1.93	P	Terminations of Pregnancy
32	High-risk MSS results	arr[hg19] 5q35.2q35.3(176,162,460-180,715,096)x1	4.55	P	Terminations of Pregnancy
33	High-risk MSS results	arr[hg19] 16p13.12p13.11(14,769,089-16,458,424)x3	1.68	LP	Terminations of Pregnancy
34	High-risk MSS results	arr[hg19] 22q11.21(18,648,855-21,800,471)x1	3.15	P	Terminations of Pregnancy
35	High-risk MSS results	arr[hg19] 17p12(14,060,292-15,482,833)x1	1.42	P	live born
36	High-risk MSS results	arr[hg19] 9p24.3p24.1(208,454-5,084,439)x1	4.87	LP	Terminations of Pregnancy
37	High-risk MSS results	arr[hg19] 16p13.13p13.11(12,001,525-16,538,596)x3	4.53	LP	Terminations of Pregnancy
38	High-risk MSS results	arr[hg19] 22q11.21(18,648,855-21,800,471)x3	3.15	P	Terminations of Pregnancy
39	High-risk MSS results	arr[hg19]Xp22.33p11.21(168,551-55,476,636)×1 arr[hg19]Xp11.21q28(55,489,633-155,233,098)×3	55/99	P	Terminations of Pregnancy
40	High-risk MSS results	arr[hg19] 15q11.2(22,770,421-23,615,769)×1	0.84	P	live born
41	High-risk MSS results	arr[hg19] Xp22.31(6,584,855-8,003,247)x0	1.41	P	Terminations of Pregnancy
42	High-risk MSS results	arr[hg19] 1q21.1q21.2(146,096,700-147,830,830)×1	1.73	P	live born
43	High-risk MSS results	arr[hg19]15q11.2(22,770,421-23,082,237)×1	0.31	P	live born
44	High-risk MSS results	arr[hg19] 22q11.21(18,919,477-21,800,471)×3	2.88	P	live born
45	High-risk MSS results	arr[hg19] Xp22.31(6,455,151-8,135,644)×0	1.68	P	Terminations of Pregnancy
46	High-risk MSS results	arr[hg19] 17q12(34,822,465-36,378,678)×3	1.55	P	live born
47	High-risk MSS results	arr[hg19] 8q24.21q24.3(130,468,317-146,295,771)×3	15	P	Terminations of Pregnancy
48	High-risk MSS results	arr[hg19] 22q11.21(18,919,478-21,464,764)x3	2.54	P	Terminations of Pregnancy
49	High-risk MSS results	arr[hg19] 15q11.2(22,770,422-23,282,798)x1	0.51	P	live born
50	High-risk MSS results	arr[hg19] Xp22.31(6,455,152-7,695,551)x0	1.24	P	live born
51	High-risk MSS results	arr[hg19] Xp22.31(6,455,152-8,135,568)x0	1.68	P	Terminations of Pregnancy
52	High-risk MSS results	arr[hg19] 22q11.21(18,970,562-21,800,471)x3	2.82	P	Terminations of Pregnancy
53	High-risk MSS results	arr[hg19] 16p13.11(15,058,821-16,538,596)x3	1.47	LP	live born
54	High-risk MSS results	arr[hg19] 15q11.2(22,770,422-23,214,655)x1	0.44	P	live born
55	High-risk MSS results	arr[hg19] Xp22.31(6,455,152-7,861,665)x0	1.4	P	Terminations of Pregnancy
56	High-risk MSS results	arr[hg19] 7q11.23(72,697,462-74,162,823)x3	1.46	P	Terminations of Pregnancy
57	High-risk MSS results	arr[hg19] Xp22.31(6,455,152-8,135,568)x0	1.68	P	Terminations of Pregnancy
58	High-risk MSS results	arr[hg19] 16p11.2(29,428,532-30,190,029)x1	0.76	P	live born
59	High-risk MSS results	arr[hg19] 9p24.3p22.3(208,455-15,615,894)x1	15	P	Terminations of Pregnancy
60	NIPT-positive results	arr[hg19] Yp11.32q11.221(118,551-19,556,683)x2 arr[hg19] Yq11.222q12(20,618,887-59,336,104)x0	19/38	P	Terminations of Pregnancy
61	NIPT-positive results	arr[hg19] 1q32.2q44(209,956,610-249,224,684)x3	39	P	Terminations of Pregnancy
62	NIPT-positive results	arr[hg19] 15q22.31q23(66,965,399-71,501,372)×1	4.53	P	Terminations of Pregnancy
63	NIPT-positive results	arr[hg19] 7p14.1p11.2(38,865,324-54,646,322)x1	15	P	Terminations of Pregnancy
64	NIPT-positive results	arr[hg19] 2q35q37.3(215,971,487-242,782,258)x3 arr[hg19] 18q22.2q23(67,687,149-78,013,728)x1	26/10	P	Terminations of Pregnancy
65	NIPT-positive results	arr[hg19] Xq26.2q28(132,447,475-149,651,777)x1	17	P	Terminations of Pregnancy
66	NIPT-positive results	arr[hg19] 22q11.21(18,648,855-21,800,471)x3	3.15	P	Terminations of Pregnancy
67	NIPT-positive results	arr[hg19] 22q11.21(18,648,855-21,461,017)x3	2.81	P	Terminations of Pregnancy
68	NIPT-positive results	arr[hg19] 17q12(34,446,867-36,300,466)x3	1.85	P	live born
69	NIPT-positive results	arr[hg19] 15q11.2q13.1(22,770,421-29,002,738)x1	6.23	P	live born
70	NIPT-positive results	arr[hg19] 1q44(244,910,464-249,224,684)x1 arr[hg19] 10p15.3p13(100,047-12,284,472)x3	4.31/12	P	Terminations of Pregnancy
71	NIPT-positive results	arr[hg19] 15q11.2q13.1(23,281,885-28,644,578)x3	5.36	P	Terminations of Pregnancy
72	NIPT-positive results	arr[hg19] 18q21.33q23(59,103,005-78,013,728)x1	18	P	Terminations of Pregnancy
73	NIPT-positive results	arr[hg19] Xp22.31(6,455,151-8,135,568)x0	1.68	P	Terminations of Pregnancy
74	NIPT-positive results	arr[hg19] 4p16.3p16.1(68,345-10,025,398)x3	9.95	LP	Terminations of Pregnancy
75	NIPT-positive results	arr[hg19] Xp22.31(6,455,151-8,141,076)x0	1.68	P	Terminations of Pregnancy
76	NIPT-positive results	arr[hg19] 22q11.21(18,648,855-21,461,017)x3	2.81	P	Terminations of Pregnancy
77	NIPT-positive results	arr[hg19] 17p12(14,073,536-15,484,335)x1	1.41	P	live born
78	NIPT-positive results	arr[hg19] 10q26.11q26.3(119,157,370-135,426,386)x3 arr[hg19] 18q21.2q23(51,848,262-78,013,728)x1	16/26	P	Terminations of Pregnancy
79	NIPT-positive results	arr[hg19] 6q27(169,952,565-170,914,297)x1 arr[hg19]16q13q24.3(57,382,380-90,155,062)x3	0.96/32	P	Terminations of Pregnancy
80	NIPT-positive results	arr[hg19] 2q12.2q13(107,040,324-113,195,890)x1	6.15	LP	Terminations of Pregnancy
81	NIPT-positive results	arr[hg19] Xp22.31(6,455,151-8,141,076)x0	1.68	P	Terminations of Pregnancy
82	NIPT-positive results	arr[hg19] 1p36.33p36.31(849,466-5,421,533)x1	4.57	P	Terminations of Pregnancy
83	NIPT-positive results	arr[hg19] 2q11.1q11.2(96,679,225-98,249,638)x1	1.57	P	Terminations of Pregnancy
84	NIPT-positive results	arr[hg19] Xq21.1q28(80,602,173-155,233,098)x1	74	P	Terminations of Pregnancy
85	NIPT-positive results	arr[hg19] 22q11.21(18,648,856-21,800,471)x3	3.15	P	Terminations of Pregnancy
86	NIPT-positive results	arr[hg19] 15q11.2(22,770,421-23,625,785)x1	0.85	P	live born (Polydactylism)
87	NIPT-positive results	arr[hg19] 15q13.2q13.3(31,073,668-32,444,043)x1	1.37	P	loss to follow-up
88	NIPT-positive results	arr[hg19] Xp22.33p11.21(168,551-57,602,698)x1-2	57	P	Terminations of Pregnancy
89	NIPT-positive results	arr[hg19] 17p12(14,060,292-15,513,053)x1	1.45	P	live born
90	NIPT-positive results	arr[hg19] 10q26.2q26.3(127,526,464-135,426,386)x1	7.89	P	Terminations of Pregnancy
91	NIPT-positive results	arr[hg19] 17p12(14,094,635-15,428,902)x3	1.33	P	Terminations of Pregnancy
92	NIPT-positive results	arr[hg19] 16p13.11(15,481,747-16,309,046)x3	0.82	LP	live born
93	NIPT-positive results	arr[hg19] 4q34.3q35.2(180,714,265-190,957,460)x1	10	P	Terminations of Pregnancy
94	NIPT-positive results	arr[hg19] 5p15.33p14.2(113,576-23,715,529)x1 arr[hg19] 5q34q35.3(166,019,155-180,677,927)x3	23/14	P	Terminations of Pregnancy
95	NIPT-positive results	arr[hg19] Yp11.31q11.221(2,650,424-16,486,288)x2 arr[hg19] Yq11.221q11.23(16,515,335-28,799,654)x0	13/12	P	Terminations of Pregnancy
96	NIPT-positive results	arr[hg19] 17q12(34,446,867-36,300,466)x3	1.85	P	Terminations of Pregnancy
97	NIPT-positive results	arr[hg19] Xp22.33p11.22(168,551-52,154,982)x1 arr[hg19]Xp11.22q28(52,341,517-155,233,098)x1-2	51/102	P	Terminations of Pregnancy
98	NIPT-positive results	arr[hg19] 15q11.2(22,770,421-23,277,436)x1	0.5	P	live born
99	NIPT-positive results	arr[hg19] Xp22.31(6,455,151-8,141,076)x0	1.68	P	Terminations of Pregnancy
100	NIPT-positive results	arr[hg19] 16p11.2(29,428,531-30,190,029)x1	0.76	P	live born
101	NIPT-positive results	arr[hg19] 1p22.1p13.3(93,230,420-109,001,546)x3	15	P	Terminations of Pregnancy
102	NIPT-positive results	arr[hg19] 22q11.21(18,648,855-21,800,471)x1	3.15	P	Terminations of Pregnancy
103	NIPT-positive results	arr[hg19] Xq26.1q28(129,138,172-155,233,098)x1	26	P	Terminations of Pregnancy
104	NIPT-positive results	arr[hg19] 15q11.2q13.1(22,770,421-29,002,738)x1	6.23	P	live born
105	NIPT-positive results	arr[hg19] 18q12.1q21.1(28,917,812-44,333,963)x1	15	P	Terminations of Pregnancy
106	NIPT-positive results	arr[hg19] Yp11.31q11.221(2,650,424-16,107,288)x2 arr[hg19]Yq11.221q11.23(16,174,277-28,799,654)x0	13/12	P	Terminations of Pregnancy
107	NIPT-positive results	arr[hg19] Xp22.33p22.12(168,551-21,749,147)x1 arr[hg19]Xp22.12q28(21,749,148-155,233,098)x1-2	21/133	P	Terminations of Pregnancy
108	NIPT-positive results	arr[hg19] Xp22.31(6,455,151-8,135,568)x0	1.68	P	Terminations of Pregnancy
109	NIPT-positive results	arr[hg19] 18p11.32p11.21(136,227-14,055,454)x3 arr[hg19] 18q22.3q23(72,188,11775,679,444)x3 arr[hg19] 18q23(75,697,307-78,013,728)x1	13/3.49/2.31	P	Terminations of Pregnancy
110	NIPT-positive results	arr[hg19] Xq28(154,120,632-154,555,853)x1	0.43	P	Terminations of Pregnancy
111	NIPT-positive results	arr[hg19] Xp22.33(168,551-862,460)x1,3q29(196,103,471-197,851,444)x3	0.69	P	Terminations of Pregnancy
112	NIPT-positive results	arr[hg19] Xp22.31(6,455,152-8,135,568)x0	1.68	P	Terminations of Pregnancy
113	NIPT-positive results	arr[hg19] Xp22.31(6,455,152-8,135,568)x0	1.68	P	Terminations of Pregnancy
114	NIPT-positive results	arr[hg19] 17p12(14,073,536-15,484,335)x1	1.41	P	live born
115	NIPT-positive results	arr[hg19] 8q23.3q24.12(116,663,177-121,033,676)x1	4.37	P	Terminations of Pregnancy
116	NIPT-positive results	arr[hg19] 3p26.3p24.3(61,892-20,093,436)x3 arr[hg19]18q21.33q23(59,791,642-78,013,728)x1	20/18	P	Terminations of Pregnancy
117	NIPT-positive results	arr[hg19] Xp22.31(6,455,151-8,135,644)×0	1.68	P	Terminations of Pregnancy
118	NIPT-positive results	arr[hg19] Xp22.31(6,774,894-7,845,542)×0	1.07	P	live born
119	NIPT-positive results	arr[hg19] 1p36.33p36.32(849,466-2,579,267)×1	1.72	P	Terminations of Pregnancy
120	NIPT-positive results	arr[hg19] 4q34.3q35.2(179,972,814-190,957,460)×1 arr[hg19]10q26.11q26.3(120,413,226-135,426,386)×3	10/15	P	Terminations of Pregnancy
121	NIPT-positive results	arr[hg19] Xp22.31(6,449,836-8,135,644)×0	1.68	P	Terminations of Pregnancy
122	NIPT-positive results	arr[hg19]3p26.3p26.1(1,424,717-7,740,427)×1	6.31	LP	Terminations of Pregnancy
123	NIPT-positive results	arr[hg19] 10q26.2q26.3(127,743,241-135,426,386)×1	7.68	P	Terminations of Pregnancy
124	NIPT-positive results	arr[hg19] Xp22.31(6,455,151-8,135,568)×0	1.68	P	Terminations of Pregnancy
125	NIPT-positive results	arr[hg19] Xp22.31(6455151-8135568)×0	1.68	P	Terminations of Pregnancy
126	NIPT-positive results	arr[hg19] 1q43q44(238,923,617-247,028,330)×1	8.1	P	Terminations of Pregnancy
127	NIPT-positive results	arr[hg19] Xq26.3q28(134,479,581-151,841,206)×1	17	P	Terminations of Pregnancy
128	NIPT-positive results	arr[hg19] Xq22.1q22.3(99,152,971-104,455,492)×1	5.3	P	Terminations of Pregnancy
129	NIPT-positive results	arr[hg19] Xp22.31(6,458,941-8,135,644)x0	1.68	P	Terminations of Pregnancy
130	NIPT-positive results	arr[hg19] 10q23.2q23.31(88,524,281-91,741,059)x1	3.21	P	Terminations of Pregnancy
131	NIPT-positive results	arr[hg19] 2q37.3(238,505,426-242,782,258)x1 arr[hg19] 2q37.2q37.3(235,683,141-238,502,591)x3	4.27/2.81	P	Terminations of Pregnancy
132	NIPT-positive results	arr[hg19] 21q22.13q22.3(38,972,903-48,093,361)x1	9.12	P	Terminations of Pregnancy
133	NIPT-positive results	arr[hg19] Xp22.31(6,455,152-8,141,076)x0	1.68	P	Terminations of Pregnancy
134	NIPT-positive results	arr[hg19] 2q33.1q33.3(201,515,965-206,805,019)x1	5.28	P	Terminations of Pregnancy
135	NIPT-positive results	arr[hg19] 7q11.22q21.2(67,936,868-91,263,811)x1	23	P	Terminations of Pregnancy
136	NIPT-positive results	arr[hg19] 17p12(14,094,635-15,428,902)x3	1.33	P	Terminations of Pregnancy
137	NIPT-positive results	arr[hg19] 18p11.32p11.31(136,228-5,021,016)x1	4.88	P	Terminations of Pregnancy
138	NIPT-positive results	arr[hg19] 17q12(34,822,466-36,418,529)x1	1.59	P	Terminations of Pregnancy
139	NIPT-positive results	arr[hg19] Xq11.1q28(61,882,315-155,233,098)x3	93	P	Terminations of Pregnancy
140	NIPT-positive results	arr[hg19] 18p11.32p11.21(136,228-12,448,430)x1	12	P	Terminations of Pregnancy
141	NIPT-positive results	arr[hg19] 17p12(14,060,293-15,491,533)x1	1.43	P	loss to follow-up
142	NIPT-positive results	arr[hg19] 22q11.21(18,636,750-21,351,690)x1	2.71	P	Terminations of Pregnancy
143	NIPT-positive results	arr[hg19] 15q11.2q13.1(23,281,886-28,540,345)x3	5.25	P	Terminations of Pregnancy
144	NIPT-positive results	arr[hg19] 15q13.2q13.3(31,104,221-32,915,723)x1	1.81	P	Terminations of Pregnancy
145	NIPT-positive results	arr[hg19] Xq23q28(115,655,779-155,233,098)x1	39	P	Terminations of Pregnancy
146	NIPT-positive results	arr[hg19] 2q32.3q37.3(197,150,801-242,782,258)x3	45	P	Terminations of Pregnancy
147	NIPT-positive results	arr[hg19] 15q11.2q13.1(23,290,788-28,635,058)x1	5.34	P	live born
148	NIPT-positive results	arr[hg19] 16p13.11(14,892,976-16,538,596)x3	1.64	LP	live born
149	NIPT-positive results	arr[hg19] 10p15.3p13(100,048-15,267,709)x3	15	P	Terminations of Pregnancy
150	NIPT-positive results	arr[hg19] 22q11.21(18,648,856-21,800,471)x3	3.15	P	Terminations of Pregnancy
151	NIPT-positive results	arr[hg19] Xp22.33p11.1(168,552-58,526,888)x1 arr[hg19] Xq11.1q28(61,882,315-155,233,098)x2-3	58/93	p	Terminations of Pregnancy
152	NIPT-positive results	arr[hg19] 17p11.2(16,756,616-20,338,360)x1	13	P	Terminations of Pregnancy
153	NIPT-positive results	arr[hg19] 14q32.2q32.33(101,213,385-107,284,437)x1	6.07	LP	Terminations of Pregnancy
154	NIPT-positive results	arr[hg19] 15q25.3q26.3(87,768,116-102,429,040)x3	14	P	Terminations of Pregnancy
155	NIPT-positive results	arr[hg19] Xp22.33p22.12(168,552-20,101,770)x1	19	P	Terminations of Pregnancy
156	NIPT-positive results	arr[hg19] 8p23.3p23.1(158,049-7,044,046)x1	6.88	LP	live born
157	NIPT-positive results	arr[hg19] Xp22.31(6,645,883-8,135,568)x0	1.68	P	Terminations of Pregnancy
158	NIPT-positive results	arr[hg19] 17p12(14,073,536-15,482,833)x1	1.4	P	Terminations of Pregnancy
159	NIPT-positive results	arr[hg19] 2q34q37.3(215,199,066-242,782,258)x3	27	P	Terminations of Pregnancy
160	NIPT-positive results	arr[hg19] 2q34q37.3(215,199,066-242,782,258)x3	27	P	Terminations of Pregnancy
161	NIPT-positive results	arr[hg19] 18p11.32p11.31(136,228-6,107,709)x1	5.97	P	Terminations of Pregnancy
162	NIPT-positive results	arr[hg19] Xp22.33p11.21(168,552-57,500,452)x1	57	P	Terminations of Pregnancy
163	NIPT-positive results	arr[hg19] Yp11.31q11.221(2,650,425-19,571,467)x0-1	16	P	Terminations of Pregnancy
164	NIPT-positive results	arr[hg19] 15q11.2q13.1(22,770,422-28,928,730)x1	6.15	P	live born
165	NIPT-positive results	arr[hg19] 8p23.1p21.3(11,701,113-21,749,381)x1-2	10	P	Terminations of Pregnancy
166	NIPT-positive results	arr[hg19] 17p12(14,099,505-15,427,478)x3	1.32	P	Terminations of Pregnancy
167	NIPT-positive results	arr[hg19] 10p12.31p11.1(20,880,387-38,291,505)x3	17	P	Terminations of Pregnancy
168	NIPT-positive results	arr[hg19] 22q11.21(18,636,750-2,1351,690)x1	2.71	P	Terminations of Pregnancy
169	NIPT-positive results	arr[hg19] Xp22.31(6,455,152-8,135,568)x0	1.68	P	Terminations of Pregnancy
170	NIPT-positive results	arr[hg19] 16p13.11(14,892,975-16,538,596)x3	1.64	LP	Terminations of Pregnancy
171	NIPT-positive results	arr[hg19] 22q11.21(18,716,876-21,800,471)x1	3.08	P	Terminations of Pregnancy
172	NIPT-positive results	arr[hg19] 15q13.2q13.3(31,073,669-32,915,723)x1	1.84	P	Terminations of Pregnancy
173	NIPT-positive results	arr[hg19] 10q26.2q26.3(127,743,241-135,426,386)×1	7.68	P	Terminations of Pregnancy
174	Abnormal ultrasound findings	arr[hg19] 7q36.2q36.3(152,822,008-159,119,707)x1 arr[hg19]10p15.3p11.21(100,047-37,726,138)x3	6.29/37	P	Terminations of Pregnancy
175	Abnormal ultrasound findings	arr[hg19] 13q31.1q33.1(87,244,115-103,077,086)x1	15	P	Terminations of Pregnancy
176	Abnormal ultrasound findings	arr[hg19] 16p13.11(14,892,975-16,538,596)x3	1.64	LP	Terminations of Pregnancy
177	Abnormal ultrasound findings	arr[hg19] 22q11.21(18,648,855-21,800,471)x1	3.15	P	Terminations of Pregnancy
178	Abnormal ultrasound findings	arr[hg19] 17p12(14,073,536-15,484,335)x1	1.41	P	Terminations of Pregnancy
179	Abnormal ultrasound findings	arr[hg19] 16p13.11(15,058,821-16,538,596)x3	1.47	LP	Terminations of Pregnancy
180	Abnormal ultrasound findings	arr[hg19] 22q11.21(18,970,561-21,800,471)x3	2.82	P	Terminations of Pregnancy
181	Abnormal ultrasound findings	arr[hg19] Xq27.3q28(144,798,828-155,233,098)x2-3	10	P	Terminations of Pregnancy
182	Abnormal ultrasound findings	arr[hg19] 1p36.33p36.22(837,386-9,840,383)×1	9	P	Terminations of Pregnancy
183	Abnormal ultrasound findings	arr[hg19] 18p11.32p11.22(136,227-9,318,031)x1	0.91	P	Terminations of Pregnancy
184	Abnormal ultrasound findings	arr[hg19] 15q11.2(22,770,421-23,625,785)x1	0.85	P	Terminations of Pregnancy
185	Abnormal ultrasound findings	arr[hg19] 22q11.21(18,631,364-21,800,471)x1	0.31	P	Terminations of Pregnancy
186	Abnormal ultrasound findings	arr[hg19] 15q11.2(22,770,421-23,277,436)x1	0.5	P	Terminations of Pregnancy
187	Abnormal ultrasound findings	arr[hg19] 18p11.32p11.21(136,228-12,448,430)x1	12	P	Terminations of Pregnancy
188	Abnormal ultrasound findings	arr[hg19] 15q11.2(22,770,421-23,282,798)x1	0.51	P	Terminations of Pregnancy
189	Abnormal ultrasound findings	arr[hg19] 15q11.2(22,770,421-23,282,798)x1	0.51	P	Terminations of Pregnancy
190	Abnormal ultrasound findings	arr[hg19] 22q11.21(18,631,364-21,800,471)x1	3.16	P	Terminations of Pregnancy
191	Abnormal ultrasound findings	arr[hg19] 22q11.21(18,648,855-21,800,471)x1	3.15	P	Terminations of Pregnancy
192	Abnormal ultrasound findings	arr[hg19] 22q11.21(18,631,364-20,312,661)x1	1.68	P	Terminations of Pregnancy
193	Abnormal ultrasound findings	arr[hg19] 22q11.21(18,631,364-21,800,471)x1	3.16	P	Terminations of Pregnancy
194	Abnormal ultrasound findings	arr[hg19] 7p14.1p11.2(38,865,324-54,646,322)x1	15	P	Terminations of Pregnancy
195	Abnormal ultrasound findings	arr[hg19] 7q11.23(72,637,590-74,165,644)x3	1.52	P	Terminations of Pregnancy
196	Abnormal ultrasound findings	arr[hg19] 1q21.1q21.2(144,368,497-149,769,786)x1	5.4	P	Terminations of Pregnancy
197	Abnormal ultrasound findings	arr[hg19] 9p24.3q22.31(208,454-95,934,755)x3 arr[hg19] 22q11.1q11.21(16,888,899-18,644,241)x1	95/1.75	P	Terminations of Pregnancy
198	Abnormal ultrasound findings	arr[hg19] 16p11.2(29,428,531-30,350,748)x1	0.92	P	Terminations of Pregnancy
199	Abnormal ultrasound findings	arr[hg19] 13q21.31q31.1(63,063,670-87,406,252)x4	24	P	Terminations of Pregnancy
200	Abnormal ultrasound findings	arr[hg19] 15q25.3q26.3(87,768,116-102,429,040)x3	14	P	Terminations of Pregnancy
201	Abnormal ultrasound findings	arr[hg19] 22q11.21(18,649,189-21,800,471)x3	3.15	P	Terminations of Pregnancy
202	Abnormal ultrasound findings	arr[hg19] 15q11.2(22,770,422-23,276,833)x1	0.5	P	Terminations of Pregnancy
203	Abnormal ultrasound findings	arr[hg19] 1q21.1q21.2(145,799,543-148,519,140)x1	2.71	P	Terminations of Pregnancy
204	Abnormal ultrasound findings	arr[hg19] 7q11.23(72,631,750-74,245,940)x1	1.61	P	Terminations of Pregnancy
205	Abnormal ultrasound findings	arr[hg19] 15q26.1q26.3(91,172,586-102,429,040)x1	11	P	Terminations of Pregnancy
206	Abnormal ultrasound findings	arr[hg19] 5p15.33p14.1(113,577-25,591,850)x1	25	P	Terminations of Pregnancy
207	Abnormal ultrasound findings	arr[hg19] 22q11.21(18,649,189-21,800,471)x3	3.15	P	Terminations of Pregnancy
208	Abnormal ultrasound findings	arr[hg19] 5p15.33(113,576-4,495,423)x3 arr[hg19] 13q31.1q34(87,592,007-115,107,733)x1	4.38/27	P	Terminations of Pregnancy
209	Abnormal ultrasound findings	arr[hg19] 15q11.2(22,770,421-23,282,798)x1	0.51	P	Terminations of Pregnancy
210	Abnormal ultrasound findings	arr[hg19] Xp22.33p11.22(168,551-52,901,459)x1 arr[hg19]Xp11.22q28(53,588,969-155,233,098)x1-2	52/101	p	Terminations of Pregnancy
211	Abnormal ultrasound findings	arr[hg19] 15q11.2(22,770,421-23,288,350)x1	0.51	P	loss to follow-up
212	Abnormal ultrasound findings	arr[hg19] 17p12(14,077,970-15,428,902)×1	1.35	p	Terminations of Pregnancy
213	Abnormal ultrasound findings	arr[hg19] 10q22.3q23.2(81,630,469-88,957,815)x3	7.32	LP	Terminations of Pregnancy
214	Abnormal ultrasound findings	arr[hg19] 3p26.3p22.1(61,892-39,474,374)x3	39	P	Terminations of Pregnancy
215	Abnormal ultrasound findings	arr[hg19] 13q21.2q34(61,201,257-115,107,733)x3	53	P	Terminations of Pregnancy
216	Abnormal ultrasound findings	arr[hg19]1q21.1q21.2(146,023,922-147,830,830)x1	1.8	P	Terminations of Pregnancy
217	Abnormal ultrasound findings	arr[hg19] 9p24.3p13.1(208,455-38,772,005)x3	38	P	Terminations of Pregnancy
218	Abnormal ultrasound findings	arr[hg19] 3q29(195,718,751-197,340,833)x1	1.62	P	Terminations of Pregnancy
219	Abnormal ultrasound findings	arr[hg19] 1q21.1q21.2(145,757,928-147,867,742)x1	2.1	P	Terminations of Pregnancy
220	Abnormal ultrasound findings	arr[hg19] 16p11.2(29,340,593-30,350,748)x1	1.01	P	Terminations of Pregnancy
221	Abnormal ultrasound findings	arr[hg19] 2p16.3(50,148,909-51,445,425)x1	1.29	P	Terminations of Pregnancy
222	Abnormal ultrasound findings	arr[hg19] 16p11.2(29,591,326-3,0190,029)×1	0.59	P	live born
223	Abnormal ultrasound findings	arr[hg19] 1q21.1q21.2(146,617,310-147,399,684)x3	0.78	LP	live born
224	Abnormal ultrasound findings	arr[hg19] 17q12(34,449,166-36,418,529)x1	1.96	P	Terminations of Pregnancy
225	Abnormal ultrasound findings	arr[hg19] 13q31.1q34(86,960,562-112,857,552)x1	25	P	Terminations of Pregnancy
226	Abnormal ultrasound findings	arr[hg19] 1p36.33p36.23(849,466-8,758,204)x1 arr[hg19]20p13p12.3(61,661-5,520,737)x3	7.90/5.45	P	Terminations of Pregnancy
227	Abnormal ultrasound findings	arr[hg19] 1p32.1p31.3(61,099,679-68,159,688)x1	7.06	P	Terminations of Pregnancy
228	Abnormal ultrasound findings	arr[hg19] 7q11.23(72,704,681-74,136,633)x3	1.43	P	Terminations of Pregnancy
229	Abnormal ultrasound findings	arr[hg19] 18p11.32p11.31(1,427,843-3,892,629)x1	2.46	P	loss to follow-up
230	Abnormal ultrasound findings	arr[hg19]3q29(195,703,615-197,340,833)×1	1.63	P	Terminations of Pregnancy
231	Abnormal ultrasound findings	arr[hg19] 22q11.21(18,916,842-21,800,471)x1	2.88	P	Terminations of Pregnancy
232	Abnormal ultrasound findings	arr[hg19] 11p15.5(230,681-2,589,263)x3	2.35	P	Terminations of Pregnancy
233	Abnormal ultrasound findings	arr[hg19] 15q11.2q15.1(22,770,421-40,584,995)x1	17	P	Terminations of Pregnancy
234	Abnormal ultrasound findings	arr[hg19] 16p11.2(29,428,532-30,350,748)x1	0.92	P	Terminations of Pregnancy
235	Abnormal ultrasound findings	arr[hg19] 15q11.2q13.1(23,290,788-28,962,791)x1	5.67	P	Terminations of Pregnancy
236	Abnormal ultrasound findings	arr[hg19]15q11.2(22,770,421-23,282,798)×1	0.51	P	Terminations of Pregnancy
237	Abnormal ultrasound findings	arr[hg19] 22q11.21(18,631,365-21,800,471)x1	3.16	P	Terminations of Pregnancy
238	Abnormal ultrasound findings	arr[hg19] 16p13.11(14,929,071-16,508,123)x3	1.57	LP	Terminations of Pregnancy
239	Abnormal ultrasound findings	arr[hg19] 16p13.11(14,929,071-16,508,123)x3	1.57	LP	Terminations of Pregnancy
240	Abnormal ultrasound findings	arr[hg19] 22q11.21(18,648,855-21,800,471)x3	3.15	P	Terminations of Pregnancy
241	Abnormal ultrasound findings	arr[hg19] 16p11.2(29,428,532-30,350,748)x1	0.92	P	Terminations of Pregnancy
242	Abnormal ultrasound findings	arr[hg19] 22q11.21(18,636,749-20,729,389)x1	2.09	P	loss to follow-up
243	Abnormal ultrasound findings	arr[hg19] 7q11.23(72,624,167-74,155,067)x1	1.53	P	Terminations of Pregnancy
244	Abnormal ultrasound findings	arr[hg19]16p13.11(14,892,975-16,538,596)×1	1.64	LP	Terminations of Pregnancy
245	Abnormal ultrasound findings	arr[hg19] 15q11.2(22,770,421-23,277,436)x1 arr[hg19] 22q11.21(18,916,842-21,800,471)x1	0.5/2.88	P	Terminations of Pregnancy
246	Abnormal ultrasound findings	arr[hg19] 18q21.2q23(50,313,881-78,013,728)x1	27	P	Terminations of Pregnancy
247	Abnormal ultrasound findings	arr[hg19] 7q11.23(72,631,750-74,245,940)x1	1.61	P	Terminations of Pregnancy
248	Abnormal ultrasound findings	arr[hg19] 22q11.21(18,916,842-21,800,471)x1	2.88	P	Terminations of Pregnancy
249	Abnormal ultrasound findings	arr[hg19] 15q11.2(22,770,421-23,182,237)x1	0.41	P	Terminations of Pregnancy
250	Abnormal ultrasound findings	arr[hg19] 17p13.3(1,180,451-2,842,328)x3	1.66	P	Terminations of Pregnancy
251	Abnormal ultrasound findings	arr[hg19] 13q13.3q34(38,661,011-115,107,733)x3	76	P	Terminations of Pregnancy
252	Abnormal ultrasound findings	arr[hg19] 17q12(34,822,465-36,283,807)×1	1.46	P	Terminations of Pregnancy
253	Abnormal ultrasound findings	arr[hg19] 16p13.12p13.11(14,780,640-16,544,033)×1	1.76	LP	Terminations of Pregnancy
254	Abnormal ultrasound findings	arr[hg19] 15q11.2(22,770,421-23,282,798)×1	0.51	P	Terminations of Pregnancy
255	Abnormal ultrasound findings	arr[hg19] 3q29(195,678,475-197,340,833)x1	1.66	P	Terminations of Pregnancy
256	Abnormal ultrasound findings	arr[hg19] 16p13.11(15,481,747-16,327,887)x3	0.84	LP	live born
257	Others	arr[hg19] Xq22.1q28(102,451,933-155,233,098)x1	52	P	Terminations of Pregnancy
258	Others	arr[hg19] 15q11.2(22,770,421-23,282,798)x1	0.51	P	live born
259	Others	arr[hg19] Xq28(152,868,823-153,624,023)x2	0.75	P	loss to follow-up
260	Others	arr[hg19] 22q11.21(18,636,749-21,800,471)x1	3.27	P	Terminations of Pregnancy
261	Others	arr[hg19] 11p12q11(41,381,133-54,925,385)x3	13	P	Terminations of Pregnancy
262	Others	arr[hg19] 16p11.2(28,810,324-29,088,624)x1	0.27	P	live born
263	Others	arr[hg19] 15q11.2(22,770,421-23,282,798)x1	0.51	P	live born
264	Others	arr[hg19] 15q11.2(22,770,421-23,082,237)x1	0.31	P	live born
265	Others	arr[hg19] 4p16.3(68,346-3,536,176)x1	3.46	P	Terminations of Pregnancy
266	Others	arr[hg19] 1q21.1q21.2(145,895,747-147,830,830)x1	1.93	P	live born
267	Others	arr[hg19] 4p16.3p15.2(68,346-24,703,885)x1	24	P	Terminations of Pregnancy
268	Others	arr[hg19] Xq28(148,578,738-154,048,490)x2	5.46	P	Terminations of Pregnancy
269	Others	arr[hg19] 15q11.2(22,770,421-23,277,436)x1	0.5	P	live born
270	Others	arr[hg19] 10q11.21q11.23(44,379,291-50,610,474)x1	6.23	P	Terminations of Pregnancy
271	Others	arr[hg19] Yq11.223q11.23(24,820,715-28,464,713)x0	3.64	LP	live born (Congenital heart disease)
272	Others	arr[hg19] 16p13.11(14,892,976-16,458,424)x3	1.56	LP	live born
273	Others	arr[hg19] 17p12(14,060,293-15,484,335)x1	1.42	P	live born
274	Others	arr[hg19] 22q11.21(18,648,856-21,464,764)x1	2.81	P	Terminations of Pregnancy
275	Others	arr[hg19] 22q11.21(18,636,749-21,800,471)x1	3.16	P	Terminations of Pregnancy
276	Others	arr[hg19] 15q11.2q13.3(22,770,421-32,915,723)x4 arr[hg19]16p13.13(11,257,294-12,245,407)x3	10/0.98	P	Terminations of Pregnancy
277	Others	arr[hg19] 21q21.1q22.11(21,866,368-32,486,552)x3	10	P	Terminations of Pregnancy
278	Others	arr[hg19] 15q13.2q13.3(30,386,398-32,914,239)x1	2.52	P	Terminations of Pregnancy
279	Others	arr[hg19] 17q12(34,822,466-36,378,678)x3	1.55	P	live born
280	Others	arr[hg19] 22q13.32q13.33(48,647,288-51,197,766)x1	2.55	P	Terminations of Pregnancy
281	Two kinds of indications	arr[hg19] Xp22.33p11.1(168,551-58,526,888)x1	58	P	Terminations of Pregnancy
282	Two kinds of indications	arr[hg19] 11p15.5(230,681-2,589,263)x3	2..35	P	Terminations of Pregnancy
283	Two kinds of indications	arr[hg19] 13q31.1q32.1(84,458,941-96,088,400)x1	11	P	Terminations of Pregnancy
284	Two kinds of indications	arr[hg19] Xp22.33p11.22(168,551-52,877,319)x1	52	P	Terminations of Pregnancy
285	Two kinds of indications	arr[hg19] 4p16.3p15.1(68,345-29,103,406)x1	29	P	Terminations of Pregnancy
286	Two kinds of indications	arr[hg19] 16p13.11(14,929,070-16,278,133)x3	1.34	LP	loss to follow-up
287	Two kinds of indications	arr[hg19] 4q35.2(187,933,401-188,943,890)x3 arr[hg19]20p12.3p12.2(5,687,532-11,796,194)x1	1.01/6.1	P	Terminations of Pregnancy
288	Two kinds of indications	arr[hg19]15q11.2q13.3(22,770,421-32,931,921)x4	10	P	Terminations of Pregnancy
289	Two kinds of indications	arr[hg19] 11p12q11(41,381,133-54,925,385)x3	13	P	Terminations of Pregnancy
290	Two kinds of indications	arr[hg19] Xp22.33 (168,552-1,734,398 )x1	1.56	P	Terminations of Pregnancy
291	Two kinds of indications	arr[hg19] 15q25.3q26.3(86,701,691-102,429,040)x1	15	P	Terminations of Pregnancy
292	Two kinds of indications	arr[hg19] 15q11.2q13.2(22,770,421-30,913,574)x3	8.14	P	Terminations of Pregnancy
293	Two kinds of indications	arr[hg19] 22q13.32q13.33(48,647,288-51,197,766)x1	2.55	P	Terminations of Pregnancy
294	Two kinds of indications	arr[hg19] 1q21.1q21.2(146,096,700-147,995,251)x3	1.89	LP	Terminations of Pregnancy
295	Two kinds of indications	arr[hg19] 15q11.2(22,770,421-23,282,798)x1	0.51	P	Terminations of Pregnancy
296	Two kinds of indications	arr[hg19]2q11.1q12.2(95,372,685-106,637,549)x3	11	P	Terminations of Pregnancy
297	Two kinds of indications	arr[hg19] 16p13.12p13.11(14,770,632-16,527,659)x1	1.75	LP	Terminations of Pregnancy
298	Two kinds of indications	arr[hg19] 2q13(111,397,196-113,111,856)x3	1.71	LP	Terminations of Pregnancy
299	Two kinds of indications	arr[hg19] 15q11.2q13.3(22,770,421-32,915,723)x4	10	P	Terminations of Pregnancy
300	Two kinds of indications	arr[hg19] 1q21.1q21.2(146,023,922-148,520,164)x1	2.49	P	Terminations of Pregnancy
301	Two kinds of indications	arr[hg19] 16p13.11(15,481,747-16,508,123)x3	1.02	LP	Terminations of Pregnancy
302	Two kinds of indications	arr[hg19] 1q44(244,566,987-249,224,684)x1	4.65	P	Terminations of Pregnancy
303	Two kinds of indications	arr[hg19] 1q21.1q21.2(145,895,747-148,016,122)x1	2.12	P	Terminations of Pregnancy
304	Two kinds of indications	arr[hg19] Xp22.31(6,455,151-8,135,568)x0 arr[hg19]1q21.1q21.2(146,504,398-147,402,222)x3	1.68/0.89	P	Terminations of Pregnancy
305	Two kinds of indications	arr[hg19] 15q11.2q13.1(23,632,678-28,560,664)x1	4.92	P	Terminations of Pregnancy
306	Two kinds of indications	arr[hg19] Xq22.2q28(102,937,054-155,233,098)x1	52	P	Terminations of Pregnancy
307	Two kinds of indications	arr[hg19] 3p26.3p25.3(61,892-9,516,307)x1	9.45	P	Terminations of Pregnancy
308	Two kinds of indications	arr[hg19] 16p13.12p13.11(14,780,640-16,544,033)x1	1.76	LP	Terminations of Pregnancy
309	Two kinds of indications	arr[hg19] 17q21.32q25.3(47,038,738-81,041,823)x2-3	34	P	Terminations of Pregnancy
310	Two kinds of indications	arr[hg19] 15q11.2(22,770,422-23,276,605)x1	0.5	P	Terminations of Pregnancy
311	Two kinds of indications	arr[hg19] 15q11.2(22,770,422-23,277,436)x1	0.5	P	Terminations of Pregnancy
312	Two kinds of indications	arr[hg19] 12p13.33q11(173,786-37,858,351)x4	37	P	Terminations of Pregnancy
313	Two kinds of indications	arr[hg19] 11p15.5(230,681-2,589,263)x3	2.4	P	Terminations of Pregnancy
314	Two kinds of indications	arr[hg19] 15q11.2q13.3(2,277,042-32,444,261)x4	30	P	Terminations of Pregnancy
315	Two kinds of indications	arr[hg19] 15q11.2q13.1(23,290,788-28,704,050)x1	5.41	P	Terminations of Pregnancy
316	Two kinds of indications	arr[hg19] 2q13(111,370,025-113,111,856)x1	1.74	LP	Terminations of Pregnancy
317	Two kinds of indications	arr[hg19] 11p12q11(41,381,133-54,925,385)x3	13	P	Terminations of Pregnancy
318	Two kinds of indications	arr[hg19] Xp22.33p21.1(168,552-32,818,575)x1	32	P	Terminations of Pregnancy
319	Two kinds of indications	arr[hg19] 15q13.2q13.3(30,370,017-32,444,043)x1	2.1	P	Terminations of Pregnancy
320	Two kinds of indications	arr[hg19] 15q11.2q13.1(23,290,788-28,962,791)x1	5.67	P	Terminations of Pregnancy
321	Two kinds of indications	arr[hg19] 4p16.3p16.1(68,346-7,262,174)x1	7.19	P	Terminations of Pregnancy
322	Two kinds of indications	arr[hg19] 9p24.3p23(208,455-13,435,757)x1	13	P	Terminations of Pregnancy
323	Two kinds of indications	arr[hg19] 7q11.23(72,723,371-74,154,209)x1	1.43	P	Terminations of Pregnancy
324	Two kinds of indications	arr[hg19] 1q21.1q21.2(145,895,746-147,933,973)×1	2.03	P	Terminations of Pregnancy
325	Two kinds of indications	arr[hg19] 10q22.3q26.3(79,230,089-135,426,386)x3	56	P	Terminations of Pregnancy
326	Two kinds of indications	arr[hg19] 16p13.11p12.3(14,920,865-16,926,947)x3	2	LP	live born
327	Two kinds of indications	arr[hg19] 12q24.21q24.33(114,536,154-133,777,562)×3	19	P	Terminations of Pregnancy
328	Two kinds of indications	arr[hg19] 2q11.1q12.2(95,372,685-106,637,549)x3	11	P	Terminations of Pregnancy
329	Two kinds of indications	arr[hg19] 3q29(195,678,474-197,403,146)x1	1.7	P	Terminations of Pregnancy
330	Two kinds of indications	arr[hg19] 17p12(14,060,336-15,482,833)x1	1.42	P	Terminations of Pregnancy
331	Two kinds of indications	arr[hg19] Xp22.33p21.3(168,551-25,197,651)x1 arr[hg19] Xq25q28(125,640,312-155,233,098)x3	25/29	P	Terminations of Pregnancy
332	Two kinds of indications	arr[hg19] Xp22.31(6,455,152-8,135,568)x0	1.68	P	Terminations of Pregnancy
333	Two kinds of indications	arr[hg19] 22q11.21(19,024,794-21,800,471)x1	2.77	P	Terminations of Pregnancy
334	Two kinds of indications	arr[hg19] Xp22.33p11.1(168,551-58,507,671)x1 arr[hg19]Xq11.1q28(62,081,047-155,233,098)x2-3	58/93	P	Terminations of Pregnancy
335	Two kinds of indications	arr[hg19] Xp22.31(6,911,851-7,784,674)x0 arr[hg19]16p11.2(29,580,020-30,190,029)x3	0.87/0.61	P	loss to follow-up
336	Two kinds of indications	arr[hg19] 7q11.23(72,659,098-74,154,209)x1	1.49	P	Terminations of Pregnancy
337	Two kinds of indications	arr[hg19] 15q11.2(22,770,422-23,214,655)x1	0.44	P	Terminations of Pregnancy
338	Two kinds of indications	arr[hg19] 22q11.21(18,636,750-21,800,471)x1	3.16	P	Terminations of Pregnancy
339	Two kinds of indications	arr[hg19] 7q11.23(72,659,098-74,154,209)x1	1.49	P	Terminations of Pregnancy
340	Two kinds of indications	arr[hg19] 15q11.2(22,770,422-23,625,785)x1	0.85	P	Terminations of Pregnancy
341	Two kinds of indications	arr[hg19] 22q11.21(18,636,750-21,800,471)x1	3.16	P	Terminations of Pregnancy
342	Two kinds of indications	arr[hg19]16p13.11p12.3(15,325,072-18,242,713)x3	2.9	LP	live born
343	Two kinds of indications	arr[hg19] 18p11.32p11.21(136,227-15,170,636)×1 arr[hg19] 18q23(76,062,526-78,013,728)×1	15/1.95	P	Terminations of Pregnancy
344	Two kinds of indications	arr[hg19] 16p11.2(28,708,186-29,051,191)x1	0.34	P	live born
345	Two kinds of indications	arr[hg19] Xp22.31(6,455,151-8,135,568)×0	1.68	P	Terminations of Pregnancy
346	Two kinds of indications	arr[hg19] 12q24.33(131,833,209-133,777,562)×1 arr[hg19] 15q26.1q26.3(92,791,507-102,429,040)×3	1.94/9.63	P	Terminations of Pregnancy
347	Two kinds of indications	arr[hg19] 17q22(54,385,342-55,902,238)x1	1.51	P	Terminations of Pregnancy
348	Two kinds of indications	arr[hg19] 16p13.11(14,892,976-16,458,424)x1	1.56	LP	Terminations of Pregnancy
349	Two kinds of indications	arr[hg19] 16p11.2(29,591,327-32,851,881)x3	3.26	P	live born
350	Two kinds of indications	arr[hg19]11q22.3q25(106,313,331-134,937,416)×3 arr[hg19] 21q22.2q22.3(40,196,082-48,093,361)×1	28/7.89	P	Terminations of Pregnancy
351	Two kinds of indications	arr[hg19] 16p13.11(14,920,864-16,520,463)×3	1.59	LP	live born
352	Two kinds of indications	arr[hg19] 17q12(34,426,245-36,351,919)x3	1.92	P	live born
353	Two kinds of indications	arr[hg19] 15q11.2(22,770,421-23,282,798)×1	0.51	P	loss to follow-up
354	Two kinds of indications	arr[hg19] 22q11.21(18,648,855-21,800,471)×3	3.15	P	live born
355	Two kinds of indications	arr[hg19]17q23.2q25.1(59,868,923-70,937,615)×3	11	P	Terminations of Pregnancy
356	Two kinds of indications	arr[hg19] 6q12q16.1(65,807,414-95,673,715)x1	29	P	Terminations of Pregnancy
357	Two kinds of indications	arr[hg19] 15q11.2q13.1(23,290,788-28,962,791)x1	5.67	P	Terminations of Pregnancy
358	Two kinds of indications	arr[hg19] Xp22.31(6,455,151-8,135,568)×0	1.68	P	Terminations of Pregnancy
359	Two kinds of indications	arr[hg19] 15q11.2q13.1(23,290,788-28,540,345)x1	5.24	P	Terminations of Pregnancy
360	Two kinds of indications	arr[hg19] 3p26.3p24.3(61,891-21,383,798)x3 arr[hg19]5p15.33p14.2(113,576-23,686,757)x1	21/23	P	Terminations of Pregnancy
361	Two kinds of indications	arr[hg19] Xp22.31(6,458,941-8,135,644)x0	1.67	P	Terminations of Pregnancy
362	Two kinds of indications	arr[hg19] 16p13.11(14,897,402-16,538,596)x1	1.64	LP	Terminations of Pregnancy
363	Two kinds of indications	arr[hg19] 6q23.2q25.2(134,301,578-154,027,303)x3	19	P	Terminations of Pregnancy
364	≥ two kinds of indications	arr[hg19] 12p13.33p11.21(173,786-33,154,938)x3	32	P	Terminations of Pregnancy
365	≥ two kinds of indications	arr[hg19] 12p13.33p11.1(173,786-34,835,641)x4	34	P	Terminations of Pregnancy
366	≥ two kinds of indications	arr[hg19] 22q11.21(18,636,750-21,464,764)x1	2.82	P	loss to follow-up
