# Supplementary material for: Clinical application of single nucleotide polymorphism array in prenatal diagnosis: Experience with 8753 samples
Source: PLoS One. 2025 Sep 18;20(9):e0332424. doi: 10.1371/journal.pone.0332424 (PMC12445558; doi:10.1371/journal.pone.0332424)
Supplement: S2 Table — (XLSX) [file pone.0332424.s002.xlsx]

## Sheet: Sheet1
S2 Table. Uncertain significance copy number variations found in fetuses by SNP array.
Case	Clinical indications	SNP array results	Size (Mb)	Outcome
1	Advanced Maternal Age	arr[hg19] 10p11.1q11.21(39,058,630-42,925,793)x3	3.86	Terminations of Pregnancy
2	Advanced Maternal Age	arr[hg19] 22q11.22q11.23(22,997,928-23,649,140)x3	0.65	live born
3	Advanced Maternal Age	arr[hg19] 16q23.1(74,827,606-76,447,255)x3	1.61	live born
4	Advanced Maternal Age	arr[hg19] 5p12p11(45,288,800-46,389,261)x3	1.1	live born
5	Advanced Maternal Age	arr[hg19] 4q12q13.1(59,246,310-61,174,829)x1	1.92	live born
6	Advanced Maternal Age	arr[hg19] 2p12(78,631,709-80,000,425)x3	1.36	live born
7	Advanced Maternal Age	arr[hg19] 12q23.1(99,926,495-100,857,790)x1	0.93	live born
8	Advanced Maternal Age	arr[hg19] 5q14.3(84,053,361-85,267,466)x1	1.21	live born
9	Advanced Maternal Age	arr[hg19] 2p22.3(34,001,979-35,045,602)x3	1.04	live born
10	Advanced Maternal Age	arr[hg19] 20q13.2(53,937,281-54,597,698)x1	0.66	live born
11	Advanced Maternal Age	arr[hg19] 12p11.23(27,283,451-27,788,021)x1	0.5	loss to follow-up
12	Advanced Maternal Age	arr[hg19] 16p12.2(21,405,327-21,946,956)x1	0.54	loss to follow-up
13	Advanced Maternal Age	arr[hg19] 4q35.2(187,278,472-188,687,753)x3	1.4	live born
14	Advanced Maternal Age	arr[hg19] 12q22(94,166,531-95,331,124)x3	1.16	live born
15	Advanced Maternal Age	arr[hg19] 8p22(16,339,648-18,158,404)x3	1.81	live born (Hypospadias)
16	Advanced Maternal Age	arr[hg19] 9q21.11q21.12(71,980,264-73,071,306)x1	1.09	live born
17	Advanced Maternal Age	arr[hg19] 12q13.12(50,335,085-50,468,208)x1	0.13	live born
18	Advanced Maternal Age	arr[hg19] 1p21.1(103,921,886-106,994,308)x3	3.07	live born
19	Advanced Maternal Age	arr[hg19] 2q13(111,371,701-113,111,856)x1	1.74	live born
20	Advanced Maternal Age	arr[hg19] 2q13(111,371,701-113,111,856)x3	1.74	live born
21	Advanced Maternal Age	arr[hg19] 3p21.1(53,645,774-54,103,787)x3	0.45	live born
22	Advanced Maternal Age	arr[hg19] 11p15.1(17,761,068-18,084,657)x3	0.32	live born
23	Advanced Maternal Age	arr[hg19] 1p36.33(2,088,905-2,218,327)x3	0.12	live born
24	Advanced Maternal Age	arr[hg19] 18q11.2(19,427,729-19,599,742)x3	0.17	live born
25	Advanced Maternal Age	arr[hg19] 1p13.1p12(117,067,091-118,920,492)x3	1.85	Terminations of Pregnancy
26	Advanced Maternal Age	arr[hg19] 22q11.22q11.23(22,962,962-25,041,592)x3	2.07	live born
27	Advanced Maternal Age	arr[hg19] 3q27.1(182,701,833-183,404,583)x1	0.7	live born
28	Advanced Maternal Age	arr[hg19] 6q14.1(79,233,299-79,702,212)x3	0.46	live born
29	Advanced Maternal Age	arr[hg19] 16q23.2q23.3(80,427,032-81,735,012)×3	1.3	live born
30	Advanced Maternal Age	arr[hg19] 6q16.3(103,161,800-104,231,738)×1	1.06	live born
31	Advanced Maternal Age	arr[hg19] 3p12.2p12.1(81,481,856-84,688,248)×3	3.2	Terminations of Pregnancy
32	Advanced Maternal Age	arr[hg19] 1p35.2(31,459,976-31,966,450)×3	0.5	live born
33	Advanced Maternal Age	arr[hg19] 15q21.3(57,247,327-58,985,376)×3	1.73	live born
34	Advanced Maternal Age	arr[hg19] 13q32.1(96,505,015-97,572,714)×1	1.06	live born
35	Advanced Maternal Age	arr[hg19] 5p12p11(45,482,635-46,242,541)x3	0.75	Terminations of Pregnancy
36	Advanced Maternal Age	arr[hg19] 13q21.33(70,323,141-71,366,376)x3	1.04	live born
37	Advanced Maternal Age	arr[hg19] 2p22.3(34,029,492-35,076,738)x3	1.04	live born
38	Advanced Maternal Age	arr[hg19] Xq23(108,895,620-109,296,944)x3	0.4	live born
39	Advanced Maternal Age	arr[hg19] Yp11.2(3,185,061-6,472,552)x0	3.28	live born
40	Advanced Maternal Age	arr[hg19] 4q35.1q35.2(186,398,075-187,978,099)x1	1.58	live born
41	Advanced Maternal Age	arr[hg19] 18p11.31p11.23(662,358-7,742,783)x3	7.08	Terminations of Pregnancy
42	Advanced Maternal Age	arr[hg19] 5q11.2q12.1(56,329,636-61,378,093)x3	5.04	Terminations of Pregnancy
43	Advanced Maternal Age	arr[hg19] 8p23.2(3,687,704-5,935,671)x3	2.24	live born
44	Advanced Maternal Age	arr[hg19] 16q24.3(88,456,017-89,531,538)x1	1.07	live born
45	Advanced Maternal Age	arr[hg19] Xq21.2(85,219,609-85,458,893)x3	0.23	live born
46	Advanced Maternal Age	arr[hg19] 2q13(110,498,142-111,370,025)x1	0.87	loss to follow-up
47	Advanced Maternal Age	arr[hg19] 7q21.13(89,382,342-90,405,386)x3	1.02	live born
48	Advanced Maternal Age	arr[hg19] 13q31.3q32.1(94,631,227-96,664,944)x1	2.03	live born
49	Advanced Maternal Age	arr[hg19] 2p24.3p24.2(13,619,816-18,973,924)x3	5.35	Terminations of Pregnancy
50	Advanced Maternal Age	arr[hg19] 10p12.1(27,173,289-28,675,095)x3	1.5	live born
51	Advanced Maternal Age	arr[hg19] 17p12(15,162,476-15,416,808)x3	0.25	live born
52	Advanced Maternal Age	arr[hg19] 5q22.2(112,146,197-112,296,753)x3	0.15	live born
53	Advanced Maternal Age	arr[hg19] 11p14.3(23,161,947-25,660,951)x3	2.49	live born
54	Advanced Maternal Age	arr[hg19] 15q12(27,107,488-27,431,299)x1	0.32	live born
55	High-risk MSS results	arr[hg19] 9q34.11q34.13(132,977,865-135,767,483)x1	2.78	live born
56	High-risk MSS results	arr[hg19] 13q21.2(60,321,686-60,709,021)x1	0.38	live born
57	High-risk MSS results	arr[hg19] 2q12.2q12.3(106,873,992-108,527,327)x1	1.65	live born
58	High-risk MSS results	arr[hg19] 11p15.3p15.2(12,120,220-12,865,901)x3	0.74	live born
59	High-risk MSS results	arr[hg19] 1p12(119,524,992-120,527,348)x3, arr[hg19] 5q21.2q21.3(103,780,168-104,847,007)x1	1/1	live born
60	High-risk MSS results	arr[hg19] 14q12(25,363,718-26,847,045)x3,15q24.2(75,601,119-76,073,450)x1	1.48/0.47	Terminations of Pregnancy
61	High-risk MSS results	arr[hg19] 13q31.1(84,854,140-86,337,112)x1	1.48	live born
62	High-risk MSS results	arr[hg19] 4q35.2(188,733,678-189,791,530)x1	1.05	live born
63	High-risk MSS results	arr[hg19] 8q22.2(100,067,471-100,592,413)x1	0.52	live born
64	High-risk MSS results	arr[hg19] 1q41(222,617,898-224,087,912)x1	1.47	live born
65	High-risk MSS results	arr[hg19] 11q21q22.1(96,286,859-98,368,715)x3	2.08	live born
66	High-risk MSS results	arr[hg19] 1p21.1(103,779,459-106,917,733)x3	3.13	live born
67	High-risk MSS results	arr[hg19] 7p21.3p21.2(12,907,191-14,255,337)x3	1.34	live born
68	High-risk MSS results	arr[hg19] 1p31.3(63,053,009-63,672,900)x1	0.61	live born
69	High-risk MSS results	arr[hg19] 2p22.1(38,926,104-40,513,683)x3	1.58	Terminations of Pregnancy
70	High-risk MSS results	arr[hg19] 14q31.1q31.3(83,341,827-85,410,911)x1	2.06	live born
71	High-risk MSS results	arr[hg19] 13q21.33q22.1(72,090,814-73,664,342)x1	1.57	live born
72	High-risk MSS results	arr[hg19] 2p23.2(28,343,137-29,824,566)x3	1.48	loss to follow-up
73	High-risk MSS results	arr[hg19] 21q22.3(47,572,422-48,093,361)x1	0.52	live born
74	High-risk MSS results	arr[hg19] 18p11.21(10,905,876-11,914,965)x3	1	live born
75	High-risk MSS results	arr[hg19] 1q32.1(200,808,357-201,046,331)x3	0.23	live born
76	High-risk MSS results	arr[hg19] 5q11.2(51,459,346-52,510,533)x1	1.05	live born
77	High-risk MSS results	arr[hg19] 14q12q21.1(32,775,276-40,831,163)x3	8.05	Terminations of Pregnancy
78	High-risk MSS results	arr[hg19] 2p12(78,631,710-79,851,089)x4	1.21	Terminations of Pregnancy
79	High-risk MSS results	arr[hg19] 7q31.32q31.33(123,741,183-126,308,312)x1	2.56	Terminations of Pregnancy
80	High-risk MSS results	arr[hg19] 2p25.3(271,525-4,093,110)x3	3.82	live born
81	High-risk MSS results	arr[hg19] 2p12(78,631,710-79,973,436)x4	1.34	loss to follow-up
82	High-risk MSS results	arr[hg19] 3q11.2(95,527,471-96,205,527)×1	0.67	live born
83	High-risk MSS results	arr[hg19] 8p23.2(3,685,300-5,929,378)×3	2.24	live born
84	High-risk MSS results	arr[hg19] 1p13.3(108,721,052-109,012,900)×1, arr[hg19] 7q36.2(153,742,942-154,030,103)×3	0.29/0.28	loss to follow-up
85	High-risk MSS results	arr[hg19] 16p13.13p13.12(12,176,515-13,200,107)×3	1.02	live born
86	High-risk MSS results	arr[hg19] 9p24.3(208,454-905,616)×1	0.69	live born
87	High-risk MSS results	arr[hg19 2q13(111,371,701-113,111,856)×1	1.74	live born
88	High-risk MSS results	arr[hg19] 7p22.2p22.1(3,426,684-4,545,358)×3	1.11	live born
89	High-risk MSS results	arr[hg19] 16p12.2(21,405,327-21,931,248)×1	0.52	live born
90	High-risk MSS results	arr[hg19] 14q12(25,363,718-26,860,808)×3	1.49	live born
91	High-risk MSS results	arr[hg19] 14q21.1q21.2(42824125-45518197)×1	2.69	live born
92	High-risk MSS results	arr[hg19] 2q12.3(107,640,841-109,337,621)x3	1.69	live born
93	High-risk MSS results	arr[hg19] 10q25.1q25.2(111,010,159-111,920,955)x1	0.91	Terminations of Pregnancy
94	High-risk MSS results	arr[hg19] 12q11q12(37,857,931-38,879,525)x4	1.02	live born
95	High-risk MSS results	arr[hg19] 8q21.11q21.12(77,857,185-78,902,320)x3	1.04	loss to follow-up
96	High-risk MSS results	arr[hg19] 17p13.2(4,713,587-4,818,558)x1	0.1	live born
97	High-risk MSS results	arr[hg19] 12p12.1(25,391,614-26,132,466)x3	0.74	live born
98	High-risk MSS results	arr[hg19] 3p24.2(24,453,383-24,856,264)x3	0.4	live born
99	High-risk MSS results	arr[hg19] 5q35.1(169,199,103-171,373,158)x3	2.17	loss to follow-up
100	High-risk MSS results	arr[hg19] 8q13.2(68,339,181-68,996,187)x3	0.65	live born
101	High-risk MSS results	arr[hg19] 16p13.2p13.13(10,484,737-11,552,392)x3	1.06	Terminations of Pregnancy
102	High-risk MSS results	arr[hg19] 17p13.2(3,357,216-3,518,464)x1	0.16	live born
103	High-risk MSS results	arr[hg19] 12p11.21(32,463,954-32,926,752)x1	0.46	live born
104	High-risk MSS results	arr[hg19] 15q26.3(99,429,488-100,015,541)x3	0.58	live born
105	High-risk MSS results	arr[hg19] 10p15.3(895,156-1,169,585)x3	0.27	live born
106	High-risk MSS results	arr[hg19] 9p23(9,602,426-10,861,683)x3	1.25	live born
107	High-risk MSS results	arr[hg19] 16q21(58,643,539-58,893,554)x3	0.25	loss to follow-up
108	High-risk MSS results	arr[hg19] 2p12(79,788,733-81,455,038)x3	1.66	live born
109	NIPT-positive results	arr[hg19] 10q21.3(68,446,083-68,551,407)x1	0.1	live born
110	NIPT-positive results	arr[hg19] 13q21.31q21.32(63,237,333-65,930,367)x1	2.69	live born
111	NIPT-positive results	arr[hg19] 16p13.11p12.3(15,481,747-18,172,468)x3	2.69	live born
112	NIPT-positive results	arr[hg19] 6q25.3q27(157,304,969-169,068,375)x3	11	Terminations of Pregnancy
113	NIPT-positive results	arr[hg19] 18q22.1q22.2(64,683,396-67,579,110)x1	2.89	Terminations of Pregnancy
114	NIPT-positive results	arr[hg19] 13q12.12(23,533,511-24,970,361)x1	1.43	Terminations of Pregnancy
115	NIPT-positive results	arr[hg19] 21q22.3(45,164,681-48,069,098)x3	2.9	live born
116	NIPT-positive results	arr[hg19] 22q11.23(23,652,517-25,002,659)x3	1.35	live born
117	NIPT-positive results	arr[hg19] 13q22.3q31.1(77,324,448-83,355,474)x1	6.03	Terminations of Pregnancy
118	NIPT-positive results	arr[hg19] 13q22.1q31.1(74,191,633-86,640,791)x3	12	Terminations of Pregnancy
119	NIPT-positive results	arr[hg19] 2p12(78,631,709-80,000,425)x3	1.36	live born
120	NIPT-positive results	arr[hg19] 10p15.2p14(3,554,019-9,545,307)x3	5.99	Terminations of Pregnancy
121	NIPT-positive results	arr[hg19] 13q31.1q31.2(86,171,635-89,717,825)x3	3.54	live born
122	NIPT-positive results	arr[hg19] 10q11.22q11.23(46,293,590-51,903,756)x3	5.61	Terminations of Pregnancy
123	NIPT-positive results	arr[hg19] 10q21.3(68,330,609-68,585,968)x1	0.25	live born
124	NIPT-positive results	arr[hg19] 13q12.12(23,473,289-24,947,328)x3	1.47	live born
125	NIPT-positive results	arr[hg19] 1q21.1(145,390,101-145,988,238)x1	0.59	live born
126	NIPT-positive results	arr[hg19] 4q32.3q34.1(165,745,918-172,918,598)x3	7.17	Terminations of Pregnancy
127	NIPT-positive results	arr[hg19] 3p26.3p26.2(61,891-2,968,518)x1	2.9	live born
128	NIPT-positive results	arr[hg19] 11q13.3(68,458,754-69,550,591)x3	1.09	loss to follow-up
129	NIPT-positive results	arr[hg19] 8p23.3p23.2(158,048-5,155,713)x1	4.99	live born
130	NIPT-positive results	arr[hg19] 4q22.1(90,035,408-91,614,361)x3	1.57	live born
131	NIPT-positive results	arr[hg19] 2p11.2(87,330,964-89,128,106)x3	1.79	live born
132	NIPT-positive results	arr[hg19] 3q26.32(177,717,453-178,906,429)x3	1.18	live born
133	NIPT-positive results	arr[hg19] 7q36.3(158,393,513-159,119,707)x1	0.73	live born
134	NIPT-positive results	arr[hg19]21q22.12q22.13(36,489,368-37,849,706)x3	1.36	Terminations of Pregnancy
135	NIPT-positive results	arr[hg19] 2p12(78,631,709-80,002,523)x3	1.37	Terminations of Pregnancy
136	NIPT-positive results	arr[hg19] 6q23.2(133,817,426-134,952,964)x3, arr[hg19] 9q21.31q21.32(81,610,551-84,485,161)x3	1.13/2.87	loss to follow-up
137	NIPT-positive results	arr[hg19] 3p26.3(1,428,385-2,574,283)x3	1.14	live born
138	NIPT-positive results	arr[hg19] 3p26.3(61,891-2,649,873)x3, arr[hg19] 18p11.32p11.31(136,227-3,165,648)x1	2.58/3.02	loss to follow-up
139	NIPT-positive results	arr[hg19] 14q12q13.1(31,106,392-35,020,365)x3	3.91	live born
140	NIPT-positive results	arr[hg19] 15q13.1q13.3(28,545,354-32,931,921)x3	4.38	live born
141	NIPT-positive results	arr[hg19] 11p15.1p14.3(20,745,930-21,780,075)x3	1.03	live born
142	NIPT-positive results	arr[hg19] 11p15.2(14,487,525-15,584,061)x3	1.09	live born
143	NIPT-positive results	arr[hg19] 3p26.3p26.2(61,891-3,658,302)x1,4q35.1q35.2(184,205,507-190,957,460)x3	3.59/6.75	Terminations of Pregnancy
144	NIPT-positive results	arr[hg19] 6q16.1(96,214,673-98,347,269)x3	2.13	live born
145	NIPT-positive results	arr[hg19] 10q21.3(68,241,515-68,518,256)x1	0.27	live born
146	NIPT-positive results	arr[hg19] 2p25.3(271,525-4,093,110)x3	3.82	live born
147	NIPT-positive results	arr[hg19] 4q35.1q35.2(186,645,121-190,957,460)x1	4.31	live born
148	NIPT-positive results	arr[hg19] 16q22.1(67,055,940-69,223,727)x3	2.16	live born
149	NIPT-positive results	arr[hg19] 4q28.3(132173197-137203488)×1	5.03	Terminations of Pregnancy
150	NIPT-positive results	arr[hg19] 3p12.2p12.1(80454473-86084370)×1	5.62	Terminations of Pregnancy
151	NIPT-positive results	arr[hg19] 1q42.13(227993585-228378592)x1	0.38	live born
152	NIPT-positive results	arr[hg19] 15q13.3q14(32,444,261-34,028,683)x3	1.5	live born (Congenital heart disease)
153	NIPT-positive results	arr[hg19] 18p11.32p11.31(136,228-3,212,637)x1	3.07	live born
154	NIPT-positive results	arr[hg19] 18q11.2(20,222,985-21,629,102)x4	1.4	loss to follow-up
155	NIPT-positive results	arr[hg19] 1q43(237,982,270-238,153,520)x3	0.17	live born
156	NIPT-positive results	arr[hg19] 6q14.1(76,212,744-77,571,973)x1	1.35	live born
157	NIPT-positive results	arr[hg19] 1q43(239552281-241362751)x1	1.81	live born
158	NIPT-positive results	arr[hg19] 11q14.3(90121983-91872383)x3	1.75	live born
159	NIPT-positive results	arr[hg19] 8p22(15954907-17204754)x3	1.24	live born
160	NIPT-positive results	arr[hg19] 6q15q16.1(91372370-95253854)x1	3.88	live born
161	NIPT-positive results	arr[hg19] 22q11.21(20716877-21800471)x1	1.08	live born
162	NIPT-positive results	arr[hg19] 15q13.3q14(32444261-34028683)x1, arr[hg19] 15q13.2q13.3(31104221-31967642)x1	1.58/0.86	Terminations of Pregnancy
163	NIPT-positive results	arr[hg19] 5q23.1q23.2(120,035,724-121,803,337)x1，21q21.1(17,529,193-21,868,712)x1	1.76/4.33	Terminations of Pregnancy
164	NIPT-positive results	arr[hg19] 13q31.1(86,247,099-86,696,098)x1	0.44	live born
165	NIPT-positive results	arr[hg19] 2q12.2q12.3(107,105,338-108,507,424)x3	1.4	live born
166	NIPT-positive results	arr[hg19] 11q14.3q21(92,582,340-94,334,698)x3	1.75	live born
167	Abnormal ultrasound findings	arr[hg19] 9p23(9,824,155-9,989,624)x1	1.16	live born
168	Abnormal ultrasound findings	arr[hg19] 22q12.3(34,145,872-35,520,076)x3	1.37	live born
169	Abnormal ultrasound findings	arr[hg19] 6p25.2(3,150,945-4,218,178)x1	1.06	Terminations of Pregnancy
170	Abnormal ultrasound findings	arr[hg19] 15q26.1(93,064,389-94,498,075)x3	1.43	live born
171	Abnormal ultrasound findings	arr[hg19] 5p15.33(113,577-4,012,797)x1	3.9	live born
172	Abnormal ultrasound findings	arr[hg19] 11p15.4(3,897,676-5,318,034)x3	1.42	Terminations of Pregnancy
173	Abnormal ultrasound findings	arr[hg19] 20p12.2p12.1(12,038,537-13,022,792)x1	0.98	loss to follow-up
174	Abnormal ultrasound findings	arr[hg19] 2q12.2q12.3(106,898,282-108,303,120)x3	1.4	live born
175	Abnormal ultrasound findings	arr[hg19] 5p15.33(113,577-4,012,797)x1	3.9	live born
176	Abnormal ultrasound findings	arr[hg19] 15q25.2(81,908,124-83,068,020)x3	1.15	Terminations of Pregnancy
177	Abnormal ultrasound findings	arr[hg19] 10q26.3(133,926,647-135,426,386)x3	1.5	live born
178	Abnormal ultrasound findings	arr[hg19]4q34.3q35.1(181,956,790-183,645,544)x1	1.68	Terminations of Pregnancy
179	Abnormal ultrasound findings	arr[hg19] 3q29(195,743,957-197,386,180)x3	1.64	live born
180	Abnormal ultrasound findings	arr[hg19] 11p12(37,440,214-39,663,553)x1	2.22	live born
181	Abnormal ultrasound findings	arr[hg19] 19p13.3(260,911-1,357,830)x3	1.09	loss to follow-up
182	Abnormal ultrasound findings	arr[hg19] 22q11.23(23,698,548-25,002,659)x3	1.3	Terminations of Pregnancy
183	Abnormal ultrasound findings	arr[hg19] 7q35(144,509,367-145,931,841)x3	1.42	live born
184	Abnormal ultrasound findings	arr[hg19] 10q21.3(68,157,444-68,417,112)x1	0.25	live born
185	Abnormal ultrasound findings	arr[hg19] 13q21.31q21.32(65,337,879-66,341,454)x1	1	live born
186	Abnormal ultrasound findings	arr[hg19] 21q22.3(47,150,415-48,093,361)x1	0.94	Terminations of Pregnancy
187	Abnormal ultrasound findings	arr[hg19] 2q12.2q12.3(106,531,046-109,634,332)x1	3.1	live born
188	Abnormal ultrasound findings	arr[hg19] 7q31.31(117,597,713-118,457,722)x1	0.86	live born
189	Abnormal ultrasound findings	arr[hg19] 12q14.3q15(65,574,059-70,526,811)x1	4.95	Terminations of Pregnancy
190	Abnormal ultrasound findings	arr[hg19] 16q23.3q24.1(83,783,207-85,520,545)x3	1.73	live born
191	Abnormal ultrasound findings	arr[hg19] 22q11.21(21,029,656-21,800,471)x1	0.77	live born
192	Abnormal ultrasound findings	arr[hg19] 2q12.3q13(108,513,707-110,504,319)x3	1.99	Terminations of Pregnancy
193	Abnormal ultrasound findings	arr[hg19] 1p31.3(63,053,009-63,672,900)x1	0.61	loss to follow-up
194	Abnormal ultrasound findings	arr[hg19] 2q13(110,876,775-111,388,619)x1	0.51	live born
195	Abnormal ultrasound findings	arr[hg19] 1q41(215,845,229-217,411,301)x3	1.56	Terminations of Pregnancy
196	Abnormal ultrasound findings	arr[hg19] Xq28(151872967-153036452)x3	1.16	live born (Esophageal leakage)
197	Abnormal ultrasound findings	arr[hg19] 11p14.3(22,872,049-24,694,056)x3	1.82	live born
198	Abnormal ultrasound findings	arr[hg19] 2p12(78,631,709-80,000,425)x3	1.36	Terminations of Pregnancy
199	Abnormal ultrasound findings	arr[hg19] 14q32.33(104,335,081-105,622,266)x3	1.28	live born
200	Abnormal ultrasound findings	arr[hg19] 5q32(148,430,463-148,717,687)x1	0.28	live born (Abdominal abnormality)
201	Abnormal ultrasound findings	arr[hg19] 16q23.3(82,184,505-83,670,433)x3	1.48	live born
202	Abnormal ultrasound findings	arr[hg19] 16q22.1(67,055,940-69,223,727)x3	2.16	Terminations of Pregnancy
203	Abnormal ultrasound findings	arr[hg19] 2q13(110,498,142-111,369,264)x1	0.87	live born
204	Abnormal ultrasound findings	arr[hg19] 2p12(78,631,709-79,973,436)x3	1.34	live born
205	Abnormal ultrasound findings	arr[hg19] 2q14.3(126,668,018-127,743,822)x3	1.07	live born
206	Abnormal ultrasound findings	arr[hg19] 13q12.11q12.12(22,898,308-23,912,220)x3	1.01	Terminations of Pregnancy
207	Abnormal ultrasound findings	arr[hg19] 3p26.1p25.3(8,674,676-8,829,322)x1	0.15	live born
208	Abnormal ultrasound findings	arr[hg19] 21q22.12q22.13(36,489,368-37,849,706)x3	1.36	Terminations of Pregnancy
209	Abnormal ultrasound findings	arr[hg19] 2p25.3(271,525-4,093,110)x3	3.82	live born
210	Abnormal ultrasound findings	arr[hg19] 3q26.2(167,742,938-168,727,080)x1	0.98	live born
211	Abnormal ultrasound findings	arr[hg19] 6q23.2(133,909,244-135,122,705)x1	1.21	loss to follow-up
212	Abnormal ultrasound findings	arr[hg19] 11q14.3q21(92,582,340-94,342,737)x3	1.76	live born
213	Abnormal ultrasound findings	arr[hg19] 2p12(78,631,710-79,973,436)x3	1.34	Terminations of Pregnancy
214	Abnormal ultrasound findings	arr[hg19] 14q31.2q31.3(84,066,338-86,105,590)x1	2.03	live born
215	Abnormal ultrasound findings	arr[hg19] 12q13.12(51,018,628-52,212,731)×3	1.19	live born
216	Abnormal ultrasound findings	arr[hg19] 1p36.33(1,056,339-1,652,133)x1	0.59	Terminations of Pregnancy
217	Abnormal ultrasound findings	arr[hg19]4q34.3(178,130,290-179,860,825)×3	1.73	live born
218	Abnormal ultrasound findings	arr[hg19] 16q22.2q23.1(72,463,587-74,245,022)×3	1.78	live born
219	Abnormal ultrasound findings	arr[hg19] 7p22.2(2,988,959-4,284,594)×3	1.29	live born
220	Abnormal ultrasound findings	arr[hg19] 17p13.2(3,357,216-3,518,464)x1	0.16	Terminations of Pregnancy
221	Abnormal ultrasound findings	arr[hg19] 17p13.2(3,357,216-3,518,464)x1	0.16	live born
222	Abnormal ultrasound findings	arr[hg19] 15q22.2(61,534,532-62,698,424)×3	1.16	live born
223	Abnormal ultrasound findings	arr[hg19] 9q21.13(74,217,092-75,450,321)×3	1.25	Terminations of Pregnancy
224	Abnormal ultrasound findings	arr[hg19] 4q35.2(187,933,402-188,943,890)x3	1.01	live born
225	Abnormal ultrasound findings	arr[hg19]7p21.3(12,455,392-13,635,798)×4	1.18	live born
226	Abnormal ultrasound findings	arr[hg19] 2p22.3(33,369,060-35,045,602)x3	1.67	Terminations of Pregnancy
227	Abnormal ultrasound findings	arr[hg19] 2q34(212,602,279-213,804,579)x3	1.2	live born
228	Abnormal ultrasound findings	arr[hg19] 7p14.1(38,436,449-39,195,671)x1	0.75	live born
229	Abnormal ultrasound findings	arr[hg19] Xp22.33(482,484-1,506,454)x3	1.02	live born
230	Abnormal ultrasound findings	arr[hg19] 22q11.23(23,653,980-25,041,592)x3	1.38	Terminations of Pregnancy
231	Abnormal ultrasound findings	arr[hg19] 20q13.33(59,833,900-60,976,723)x3	1.14	live born
232	Abnormal ultrasound findings	arr[hg19] 7p14.3(31691570_31936532)×3	2.11	live born (Hygroma colli)
233	Abnormal ultrasound findings	arr[hg19] 15q21.3(57,432,671-58,576,460)x3	1.14	live born
234	Abnormal ultrasound findings	arr[hg19] 16p12.2(21,405,327-21,931,248)×1	0.52	live born
235	Abnormal ultrasound findings	arr[hg19] 16p12.2(21,740,200-22,442,007)x1	0.7	loss to follow-up
236	Abnormal ultrasound findings	arr[hg19] 5q33.1(150,803,131-151,954,695)x3	1.15	live born
237	Abnormal ultrasound findings	arr[hg19] 2q13(111,371,702-113,111,856)x1	1.74	Terminations of Pregnancy
238	Abnormal ultrasound findings	arr[hg19] 18q22.1(62,175,841-65,692,392)x1	5.31	Terminations of Pregnancy
239	Abnormal ultrasound findings	arr[hg19] 2q34(212,989,950-213,548,188)×1	0.65	live born
240	Abnormal ultrasound findings	arr[hg19] 22q11.22q11.23(22,997,929-25,027,086)x3	2.02	live born
241	Abnormal ultrasound findings	arr[hg19] 21q22.11(34,936,531-36,157,046)x3	1.44	Terminations of Pregnancy
242	Abnormal ultrasound findings	arr[hg19] 7q35(146,513,570-147,095,736)x1	0.58	live born
243	Abnormal ultrasound findings	arr[hg19] 4p15.2(25,892,813-27,415,065)x3	1.52	live born
244	Abnormal ultrasound findings	arr[hg19] 12p13.33(2,198,272-3,514,716)×3	1.31	Terminations of Pregnancy
245	Abnormal ultrasound findings	arr[hg19] 15q13.1q13.2(28,980,169-30,370,018)×3	1.38	live born
246	Abnormal ultrasound findings	arr[hg19] 8q22.3(102,450,926-102,757,891)x1	0.3	live born
247	Abnormal ultrasound findings	arr[hg19] Yp11.2(3,185,061-6,107,889)x0, 3p26.1(4,766,318-5,832,331)x3	1.06/1.06	Terminations of Pregnancy
248	Abnormal ultrasound findings	arr[hg19] 2p25.3(271,525-4,093,110)x3	2.82	live born
249	Abnormal ultrasound findings	arr[hg19] 16p13.3(630,232-1,769,014)×1	1.13	live born
250	Abnormal ultrasound findings	arr[hg19] 2p23.3(25,608,875-26,976,969)x3	1.36	live born
251	Abnormal ultrasound findings	arr[hg19] 1p31.1(73,814,103-74,844,603)x1	1.03	Terminations of Pregnancy
252	Abnormal ultrasound findings	arr[hg19] 5p12(44,457,622-45,561,869)x3	1.1	live born
253	Abnormal ultrasound findings	arr[hg19] 5p12(44,462,634-45,575,179)x3	1.1	live born (Congenital heart disease)
254	Abnormal ultrasound findings	arr[hg19] 1q32.2(209,741,468-209,905,803)x1	0.16	live born
255	Abnormal ultrasound findings	arr[hg19] 6q22.31(118,704,678-119,883,707)x3	1.17	live born
256	Abnormal ultrasound findings	arr[hg19] 2q33.1(199,383,548-201,162,678)x3	1.77	Terminations of Pregnancy
257	Abnormal ultrasound findings	arr[hg19] 10q22.1(73,098,780-73,718,602)x1	0.61	Terminations of Pregnancy
258	Abnormal ultrasound findings	arr[hg19] 3q26.1(165,362,341-166,296,078)x1	0.93	live born
259	Abnormal ultrasound findings	arr[hg19] 22q11.23(23,653,980-25,041,592)x3	1.38	live born
260	Abnormal ultrasound findings	arr[hg19] 17p13.2(3,350,179-3,522,432)×1	0.17	live born
261	Abnormal ultrasound findings	arr[hg19] 18q12.1(29,559,787-29,892,160)×1	0.33	Terminations of Pregnancy
262	Abnormal ultrasound findings	arr[hg19] 6q26(162,789,315-163,524,994)x1	0.73	live born (Congenital heart disease)
263	Abnormal ultrasound findings	arr[hg19] 9p22.2(16,729,918-18,477,731)x3	1.74	live born
264	Abnormal ultrasound findings	arr[hg19] 13q32.3q33.1(101,383,601-102,722,182)x1	1.33	live born
265	Abnormal ultrasound findings	arr[hg19] 1p36.22p36.21(10,540,120-13,804,476)x3	3.26	live born
266	Abnormal ultrasound findings	arr[hg19] 5q23.1q23.2(120,035,723-121,803,337)x1	1.76	live born (Ectopic kidney)
267	Abnormal ultrasound findings	arr[hg19] 1q44(245,537,008-246,512,012)x1	0.97	loss to follow-up
268	Abnormal ultrasound findings	arr[hg19] 4q35.2(189,399,585-190,957,460)x1	1.55	live born
269	Abnormal ultrasound findings	arr[hg19] 7p22.1(6,032,780-6,607,140)×3	0.57	live born
270	Abnormal ultrasound findings	arr[hg19] 4q12q13.1(58,183,525-59,654,865)×3, arr[hg19] 14q11.2(22,461,483-22,970,327)×1	1.47/0.5	Terminations of Pregnancy
271	Abnormal ultrasound findings	arr[hg19] 18q12.1(29554989_29905356)x1	0.35	live born (Equinovarus)
272	Abnormal ultrasound findings	arr[hg19] 7q34(142342270-142493637)×1	0.15	live born
273	Abnormal ultrasound findings	arr[hg19] 22q11.23(23,698,548-24,987,835)×3	1.28	live born
274	Abnormal ultrasound findings	arr[hg19] 7q34(142,342,270-142,493,638)×1	0.15	Terminations of Pregnancy
275	Abnormal ultrasound findings	arr[hg19] 1q43(236,855,363-238,020,956)x1	1.16	live born
276	Abnormal ultrasound findings	arr[hg19] 17p13.3(1,233,704-2,397,755)x3	1.16	live born
277	Others	arr[hg19] 13q14.3q21.1(53,424,767-57,793,430)x3	4.36	live born
278	Others	arr[hg19] 3p26.3(1,289,345-2,657,509)x1	1.36	live born
279	Others	arr[hg19] 13q11q12.11(19,436,286-22,978,950)x1,14q11.2(20,516,277-22,813,604)x3	3.54/2.29	Terminations of Pregnancy
280	Others	arr[hg19] 15q22.2(61,645,288-63,102,271)x3	1.45	live born
281	Others	arr[hg19] 4q34.3(178,130,290-179,875,565)x3	1.74	live born (Congenital biliary atresia)
282	Others	arr[hg19] 2p22.3(33,369,060-35,045,602)x3	1.67	live born
283	Others	arr[hg19] 22q11.23(23,652,517-25,002,659)x3	1.35	Terminations of Pregnancy
284	Others	arr[hg19] 11p14.3(24,315,244-25,376,691)x3	1.06	Terminations of Pregnancy
285	Others	arr[hg19] 8q23.3(113,412,155-115,844,268)x1	2.43	live born
286	Others	arr[hg19] 8p23.2(3,687,703-5,935,671)x3	2.24	live born
287	Others	arr[hg19] 2p23.1(30,677,219-31,949,181)x1	1.27	live born
288	Others	arr[hg19] 10q11.22q11.23(46,293,590-51,903,756)x3	5.61	Terminations of Pregnancy
289	Others	arr[hg19] 16q24.3(88,952,855-89,971,839)x3	1.01	live born
290	Others	arr[hg19] 5q23.1(116,324,938-117,595,182)x3	1.27	live born
291	Others	arr[hg19] 5p15.33p15.32(113,577-5,004,073)x1	4.89	live born
292	Others	arr[hg19] 14q21.3q22.1(50,799,763-51,845,140)×1	1.04	live born
293	Others	arr[hg19] 15q14(33,652,424-35,201,877)x3	1.54	live born
294	Others	arr[hg19] 2p12(78,631,710-79,973,436)x3	1.34	live born
295	Others	arr[hg19] 16p12.2 (21,405,327-21,931,248)x1	0.52	live born
296	Others	arr[hg19] 5p12p11(45,196,146-46,242,541)x3	1.04	live born
297	Others	arr[hg19] 11q23.3(121,033,840-121,651,821)x1	0.61	Terminations of Pregnancy
298	Others	arr[hg19] 15q12(26,726,434-26,881,870)x1	0.15	live born
299	Others	arr[hg19] 11p11.2p11.12(47,767,047-49,184,628)x3	1.41	live born
300	Others	arr[hg19] 2p11.2(86,601,136-88,134,752)x1	1.53	live born
301	Others	arr[hg19] 3q26.1(163,365,503-164,609,646)×1	1.24	live born
302	Others	arr[hg19] 8q24.3(143,881,540-144,550,047)×1	0.66	live born
303	Others	arr[hg19] 8q23.2q23.3(111,726,209-113,597,936)×3	1.87	Terminations of Pregnancy
304	Others	arr[hg19] Yp11.2(3,185,061-6,107,889)x0	2.92	Terminations of Pregnancy
305	Others	arr[hg19] 3q26.1(164,936,313-165,718,881)x1	0.78	live born
306	Others	arr[hg19] 9q21.13(77,137,676-78,063,107)x1	0.92	live born
307	Others	arr[hg19] 7q11.21q11.22(66,777,196-68,944,283)x3	2.16	live born
308	Others	arr[hg19] 2p11.2(87,309,821-89,128,106)x1	1.81	live born
309	Others	arr[hg19] 2p22.3(33,923,845-35,654,742)x3	1.73	live born
310	Others	arr[hg19] 5q13.3(76,638,057-77,765,363)x3	1.12	loss to follow-up
311	Others	arr[hg19] 1q24.2q24.3(168,306,729-170,916,674)x3	2.6	Terminations of Pregnancy
312	Others	arr[hg19] 16p12.2(21,405,328-21,947,787)x1	0.54	live born
313	Others	arr[hg19] 2q32.2(189,570,735-191,040,202)×3	1.46	live born
314	Others	arr[hg19] 2p14(64,280,712-65,862,232)x3	1.58	live born
315	Others	arr[hg19] 2p12(78,631,709-79,851,089)x4	1.21	Terminations of Pregnancy
316	Others	arr[hg19] Yp11.2(3,185,060-6,109,795)x0	2.92	live born
317	Two kinds of indications	arr[hg19] 8p22p21.3(17,738,307-19,625,912)x3	1.88	live born
318	Two kinds of indications	arr[hg19] 3q13.13(108,276,161-109,290,728)x1	1.01	live born
319	Two kinds of indications	arr[hg19] 3p26.3p26.2(61,891-3,346,138)x1	3.28	live born
320	Two kinds of indications	arr[hg19] 1q43(236,855,363-238,020,956)x1	1.16	Terminations of Pregnancy
321	Two kinds of indications	arr[hg19] 13q31.1(84,815,874-86,171,761)x3	1.35	live born
322	Two kinds of indications	arr[hg19] 3q26.1(161,381,913-164,734,273)x1	3.35	live born
323	Two kinds of indications	arr[hg19] 21q21.1(19,109,332-22,162,326)x3	3.05	Terminations of Pregnancy
324	Two kinds of indications	arr[hg19] 16q23.3(82,181,950-83,670,433)x1	1.48	live born
325	Two kinds of indications	arr[hg19] 10p15.1p14(6,184,864-7,111,871)x1	0.92	Terminations of Pregnancy
326	Two kinds of indications	arr[hg19] 3p21.1(52,705,905-53,747,620)x4	1.04	live born
327	Two kinds of indications	arr[hg19] 19p13.12(14,254,024-14,926,569)x1	0.67	live born
328	Two kinds of indications	arr[hg19] 3q11.1q11.2(93,769,706-94,992,088)x3	1.22	live born
329	Two kinds of indications	arr[hg19] 16q23.1(76,722,721-78,992,479)x3	2.26	live born
330	Two kinds of indications	arr[hg19] 1p21.1(103,921,887-106,994,308)x3	3.07	live born
331	Two kinds of indications	arr[hg19] 2p12(78,631,710-79,973,436)x3	1.34	Terminations of Pregnancy
332	Two kinds of indications	arr[hg19] 15q14(38,548,314-39,857,060)x3	1.3	live born
333	Two kinds of indications	arr[hg19] 9p24.3(208,455-1,639,619)x3	1.43	live born
334	Two kinds of indications	arr[hg19] 2p12(78,615,142-79,851,089)x3	1.23	live born
335	Two kinds of indications	arr[hg19] 5p15.33(986,695-2,286,130)x3	1.29	live born
336	Two kinds of indications	arr[hg19]18q11.2(20,834,812-21,393,856)x1	0.55	Terminations of Pregnancy
337	Two kinds of indications	arr[hg19] 9p23(13,940,535-15,162,439)×3	1.22	live born
338	Two kinds of indications	arr[hg19] 3q25.32(158,060,654-160,609,178)x3	2.54	live born
339	Two kinds of indications	arr[hg19] 2p12(78,631,710-79,851,089)x3	1.21	live born
340	Two kinds of indications	arr[hg19] 8p23.2p23.1(5,272,901-8,102,819)x1	2.82	live born
341	Two kinds of indications	arr[hg19] 7q36.1(151,776,099-152,956,096)x3	1.17	live born
342	Two kinds of indications	arr[hg19] 6p24.3p24.2(10,478,851-10,703,938)x1	0.22	live born
343	Two kinds of indications	arr[hg19] 22q11.23(23,652,579-25,008,068)x3	1.35	live born
344	Two kinds of indications	arr[hg19] 7q22.1(100,778,955-101,850,659)x1	1.07	live born
345	Two kinds of indications	arr[hg19] 4q35.2(188,041,073-190,957,460)×1	2.91	live born
346	Two kinds of indications	arr[hg19] 8p22(14,577,654-16,489,000)x1	1.91	live born
347	Two kinds of indications	arr[hg19] 11p15.1p14.3(20,745,930-21,780,075)x3	1.03	live born
348	Two kinds of indications	arr[hg19] 4q24(103,530,181-104,656,377)x1	1.12	live born
349	Two kinds of indications	arr[hg19] 5q33.1q33.2(152,137,739-153,681,677)×3	1.54	live born
350	Two kinds of indications	arr[hg19] 3p22.2(37,294,248-38,346,280)x1	1.05	live born
351	Two kinds of indications	arr[hg19] 21q21.1(19,314,274-21,645,656)×1	2.33	live born
352	Two kinds of indications	arr[hg19] 22q11.21(20,716,877-21,800,471)x1	1.08	live born
353	Two kinds of indications	arr[hg19] 4q35.1q35.2(185,864,741-190,957,460)x1	5.09	Terminations of Pregnancy
354	Two kinds of indications	arr[hg19] 16p13.11p12.3(15,481,747-18,242,713)×3	2.76	live born
355	Two kinds of indications	arr[hg19] 4p15.2(25,892,813-27,415,065)x3	1.52	live born
356	Two kinds of indications	arr[hg19] Xp22.33(168,552-2,690,819)x3	2.52	live born
357	Two kinds of indications	arr[hg19] 22q13.32q13.33(49,295,443-50,057,116)×1	0.76	live born
358	Two kinds of indications	arr[hg19] 10q21.3(68,437,064-68,686,435)x1	0.24	Terminations of Pregnancy
359	Two kinds of indications	arr[hg19] 20q11.21(29,896,759-30,956,880)x3	1.06	live born
360	Two kinds of indications	arr[hg19] 7q36.1(151,571,653-153,069,528)x3	1.49	live born
361	Two kinds of indications	arr[hg19] 9p21.3p21.1(24,034,817-31,829,395)x1	7.79	Terminations of Pregnancy
362	Two kinds of indications	arr[hg19] 11p12(41,381,134-42,618,224)x3	1.23	live born
363	Two kinds of indications	arr[hg19] 6q14.1(79,233,299-80,724,231)x3	1.49	live born
364	Two kinds of indications	arr[hg19] 14q13.2(35,539,830-35,954,997)x1	0.41	live born
365	Two kinds of indications	arr[hg19] 1p31.1(78,257,938-79,406,408)x3	1.14	live born
366	Two kinds of indications	arr[hg19] 14q11.2(21,951,176-23,289,628)x1	1.33	live born
367	Two kinds of indications	arr[hg19] 2q21.1q21.2(132,048,413-133,267,847)x1	1.21	live born
368	Two kinds of indications	arr[hg19] 17p13.3p13.2(2,771,200-4,430,757)×3	1.65	live born
369	Two kinds of indications	arr[hg19] 1q41q42.11(224,038,835-225,323,891)x3	1.28	live born
370	Two kinds of indications	arr[hg19] 6q12(65,227,905-68,193,059)×1	2.96	live born
371	Two kinds of indications	arr[hg19] 18q12.2q12.3(36,283,691-37,708,360)x1	1.42	live born
372	Two kinds of indications	arr[hg19] 4q35.2(188,339,896-190,957,460)×1	2.61	Terminations of Pregnancy
373	Two kinds of indications	arr[hg19] 1q21.1(144,355,396-146,999,427)×3	2.64	live born
374	Two kinds of indications	arr[hg19] 1q21.2(147,753,014-149,034,959)×3	1.28	live born
375	Two kinds of indications	arr[hg19] 2p22.3(34,002,380-35,076,738)x4	1.07	live born
376	Two kinds of indications	arr[hg19] 13q21.2(59,614,442-61,382,466)x3	1.76	live born
377	Two kinds of indications	arr[hg19] 15q25.2q25.3(83,748,602-88,721,258)x1	4.97	live born
378	Two kinds of indications	arr[hg19] 10q21.1(54,689,880-56,378,236)x1	1.68	live born
379	≥ two kinds of indications	arr[hg19] 11p15.4(4,370,854-5,424,613)x3	1.05	live born
380	≥ two kinds of indications	arr[hg19] 21q21.1(18,679,485-21,585,396)x1	2.9	live born
381	≥ two kinds of indications	arr[hg19] 15q25.3(86,420,195-87,741,567)x3	1.32	Terminations of Pregnancy
382	≥ two kinds of indications	arr[hg19] 2q13(110,498,142-111,366,256)x1	0.86	live born
